# Supplementary material for: Aquachloridobis[2-(1,3-thia­zol-4-yl-κN)-1H-benzimidazole-κN 3]nickel(II) nitrate
Source: Acta Crystallogr Sect E Struct Rep Online. 2012 Jul 4;68(Pt 8):m1029. doi: 10.1107/S1600536812029728 (PMC3414103; doi:10.1107/S1600536812029728)
Supplement: Supplementary file 1 [file e-68-m1029-sup1.cif]

##############################################################################
#                                                                            #
# This CIF contains the data in a paper accepted for publication in          #
# Acta Crystallographica Section E. It conforms to the requirements of       #
# Notes for Authors for Acta Crystallographica Section E, and has been       #
# peer reviewed under the auspices of the IUCr Commission on Journals.       #
#                                                                            #
# Full details of the Crystallographic Information File format               #
# are given in the paper "The Crystallographic Information File (CIF):       #
# a New Standard Archive File for Crystallography" by S. R. Hall, F. H.      #
# Allen and I. D. Brown [Acta Cryst. (1991), A47, 655-685].                  #
#                                                                            #
# The current version of the core CIF dictionary is obtainable from          #
# ftp://ftp.iucr.org/pub/cif_core.dic.                                       #
#                                                                            #
# Software is freely available for graphical display of the structure(s)     #
# in this CIF. For information consult the CIF software page                 #
# http://www.iucr.org/resources/cif/software.                                #
#                                                                            #
# This file may be used for bona fide research purposes within the           #
# scientific community so long as proper attribution is given to the journal # 
# article from which it was obtained.                                        #
#                                                                            #
##############################################################################
data_I
_audit_creation_method     SHELXL-97
_chemical_name_systematic
;
Aquachloridobis[2-(1,3-thiazol-4-yl-\k<i>N</i>)-
1<i>H</i>-benzimidazole-\k<i>N</i>^3^]nickel(II) nitrate
;
_chemical_name_common     ?
_chemical_formula_moiety     'C20 H16 Cl N6 Ni O S2 +, N O3 -'
_chemical_formula_sum     'C20 H16 Cl N7 Ni O4 S2'
_chemical_formula_iupac     '[Ni Cl (C10 H7 N3 S)2 (H2 O)] N O3'
_chemical_formula_weight     576.68
_chemical_melting_point     ?
_symmetry_cell_setting     monoclinic
_symmetry_space_group_name_H-M     'P 21/c'
_symmetry_space_group_name_Hall     '-P 2ybc'
loop_
    _symmetry_equiv_pos_as_xyz
    'x, y, z'
    '-x, y+1/2, -z+1/2'
    '-x, -y, -z'
    'x, -y-1/2, z-1/2'
_cell_length_a     16.091(5)
_cell_length_b     11.189(3)
_cell_length_c     13.931(3)
_cell_angle_alpha     90.00
_cell_angle_beta     113.275(3)
_cell_angle_gamma     90.00
_cell_volume     2304.1(11)
_cell_formula_units_Z     4
_cell_measurement_reflns_used     2584
_cell_measurement_theta_min     2.28
_cell_measurement_theta_max     26.55
_cell_measurement_temperature     296(2)
_exptl_crystal_description     block
_exptl_crystal_colour     green
_exptl_crystal_size_max     0.26
_exptl_crystal_size_mid     0.25
_exptl_crystal_size_min     0.24
_exptl_crystal_density_diffrn     1.662
_exptl_crystal_density_meas     ?
_exptl_crystal_density_method     'not measured'
_exptl_crystal_F_000     1176
_exptl_absorpt_coefficient_mu     1.184
_exptl_absorpt_correction_type     multi-scan
_exptl_absorpt_process_details     '(SADABS; Sheldrick, 1996)'
_exptl_absorpt_correction_T_min     0.7483
_exptl_absorpt_correction_T_max     0.7643
_exptl_special_details
;
;
_diffrn_ambient_temperature     296(2)
_diffrn_radiation_type     MoK\a
_diffrn_radiation_wavelength     0.71073
_diffrn_radiation_source     'fine-focus sealed tube'
_diffrn_radiation_monochromator     graphite
_diffrn_measurement_device_type     'Bruker SMART APEX CCD'
_diffrn_measurement_method     '\f and \w scans'
_diffrn_detector_area_resol_mean     ?
_diffrn_reflns_number     11654
_diffrn_reflns_av_R_equivalents     0.0716
_diffrn_reflns_av_sigmaI/netI     0.0973
_diffrn_reflns_theta_min     1.38
_diffrn_reflns_theta_max     25.00
_diffrn_reflns_theta_full     25.00
_diffrn_measured_fraction_theta_max     0.996
_diffrn_measured_fraction_theta_full     0.996
_diffrn_reflns_limit_h_min     -18
_diffrn_reflns_limit_h_max     19
_diffrn_reflns_limit_k_min     -13
_diffrn_reflns_limit_k_max     13
_diffrn_reflns_limit_l_min     -14
_diffrn_reflns_limit_l_max     16
_diffrn_standards_number     ?
_diffrn_standards_interval_count     ?
_diffrn_standards_interval_time     ?
_diffrn_standards_decay_%     ?
_refine_special_details
;
Refinement of <i>F</i>^2^ against ALL reflections. The weighted <i>R</i>-factor
<i>wR</i> and goodness of fit <i>S</i> are based on <i>F</i>^2^, conventional
<i>R</i>-factors <i>R</i> are based on <i>F</i>, with <i>F</i> set to zero for
negative <i>F</i>^2^. The threshold expression of <i>F</i>^2^ >
\s(<i>F</i>^2^) is used only for calculating <i>R</i>-factors(gt) <i>etc</i>.
and is not relevant to the choice of reflections for refinement.
<i>R</i>-factors based on <i>F</i>^2^ are statistically about twice as large
as those based on <i>F</i>, and <i>R</i>- factors based on ALL data will be
even larger.
;
_reflns_number_total     4050
_reflns_number_gt     3129
_reflns_threshold_expression     I>2\s(I)
_refine_ls_structure_factor_coef     Fsqd
_refine_ls_matrix_type     full
_refine_ls_R_factor_all     0.0743
_refine_ls_R_factor_gt     0.0536
_refine_ls_wR_factor_gt     0.1592
_refine_ls_wR_factor_ref     0.1739
_refine_ls_goodness_of_fit_ref     1.067
_refine_ls_restrained_S_all     1.067
_refine_ls_number_reflns     4050
_refine_ls_number_parameters     316
_refine_ls_number_restraints     0
_refine_ls_hydrogen_treatment     constr
_refine_ls_weighting_scheme     calc
_refine_ls_weighting_details
         'calc w=1/[\s^2^(Fo^2^)+(0.0830P)^2^+1.4424P] where P=(Fo^2^+2Fc^2^)/3'
_atom_sites_solution_hydrogens     geom
_atom_sites_solution_primary     direct
_atom_sites_solution_secondary     difmap
_refine_ls_shift/su_max     0.045
_refine_ls_shift/su_mean     0.007
_refine_diff_density_max     0.804
_refine_diff_density_min     -0.534
_refine_ls_extinction_method     none
_refine_ls_extinction_coef     ?
loop_
    _atom_type_symbol
    _atom_type_description
    _atom_type_scat_dispersion_real
    _atom_type_scat_dispersion_imag
    _atom_type_scat_source
    'C' 'C' 0.0033 0.0016
                         'International Tables Vol C Tables 4.2.6.8 and 6.1.1.4'
    'H' 'H' 0.0000 0.0000
                         'International Tables Vol C Tables 4.2.6.8 and 6.1.1.4'
    'N' 'N' 0.0061 0.0033
                         'International Tables Vol C Tables 4.2.6.8 and 6.1.1.4'
    'O' 'O' 0.0106 0.0060
                         'International Tables Vol C Tables 4.2.6.8 and 6.1.1.4'
    'S' 'S' 0.1246 0.1234
                         'International Tables Vol C Tables 4.2.6.8 and 6.1.1.4'
    'Ni' 'Ni' 0.3393 1.1124
                         'International Tables Vol C Tables 4.2.6.8 and 6.1.1.4'
    'Cl' 'Cl' 0.1484 0.1585
                         'International Tables Vol C Tables 4.2.6.8 and 6.1.1.4'
_computing_data_collection     'SMART (Bruker, 2007)'
_computing_cell_refinement     'SAINT (Bruker, 2007)'
_computing_data_reduction     'SAINT (Bruker, 2007)'
_computing_structure_solution     'SHELXS97 (Sheldrick, 2008)'
_computing_structure_refinement     'SHELXL97 (Sheldrick, 2008)'
_computing_molecular_graphics     'DIAMOND (Brandenburg, 1999)'
_computing_publication_material     'SHELXTL (Sheldrick, 2008)'
loop_
    _atom_site_type_symbol
    _atom_site_label
    _atom_site_fract_x
    _atom_site_fract_y
    _atom_site_fract_z
    _atom_site_U_iso_or_equiv
    _atom_site_adp_type
    _atom_site_calc_flag
    _atom_site_refinement_flags
    _atom_site_occupancy
    _atom_site_symmetry_multiplicity
    _atom_site_disorder_assembly
    _atom_site_disorder_group
    Ni Ni1 0.26114(3) 0.47368(5) 0.32612(4) 0.0352(2) Uani d . 1 1 . .
    Cl Cl1 0.31740(8) 0.27662(10) 0.40665(10) 0.0490(4) Uani d . 1 1 . .
    S S1 0.36620(9) 0.71229(11) 0.62788(10) 0.0507(4) Uani d . 1 1 . .
    S S2 0.13043(9) 0.27528(12) 0.00588(11) 0.0552(4) Uani d . 1 1 . .
    O O1 0.13949(19) 0.4517(3) 0.3478(3) 0.0412(7) Uani d . 1 1 . .
    O O3 1.0666(2) 0.6635(3) 0.3784(3) 0.0606(10) Uani d . 1 1 . .
    O O4 1.0018(2) 0.8339(3) 0.3421(3) 0.0693(11) Uani d . 1 1 . .
    O O2 0.9808(3) 0.7045(5) 0.2204(3) 0.0964(18) Uani d . 1 1 . .
    N N3 0.2001(2) 0.3971(3) 0.1739(3) 0.0344(8) Uani d . 1 1 . .
    N N5 0.3884(2) 0.5240(3) 0.3241(3) 0.0313(8) Uani d . 1 1 . .
    N N6 0.3205(2) 0.5777(3) 0.4687(3) 0.0324(8) Uani d . 1 1 . .
    N N2 0.2024(2) 0.6272(3) 0.2292(3) 0.0343(8) Uani d . 1 1 . .
    N N7 0.5158(2) 0.6289(3) 0.3975(3) 0.0370(9) Uani d . 1 1 . .
    H H7 0.5562 0.6742 0.4414 0.044 Uiso calc R 1 1 . .
    N N4 0.1133(2) 0.6929(3) 0.0713(3) 0.0430(9) Uani d . 1 1 . .
    H H4 0.0801 0.6916 0.0054 0.052 Uiso calc R 1 1 . .
    N N1 1.0157(2) 0.7334(4) 0.3117(3) 0.0447(10) Uani d . 1 1 . .
    C C8 0.4375(3) 0.5129(4) 0.2623(3) 0.0343(10) Uani d . 1 1 . .
    C C15 0.1532(3) 0.4763(4) 0.0953(4) 0.0368(10) Uani d . 1 1 . .
    C C20 0.5192(3) 0.5792(4) 0.3096(4) 0.0371(10) Uani d . 1 1 . .
    C C7 0.1553(3) 0.5995(4) 0.1300(3) 0.0339(9) Uani d . 1 1 . .
    C C19 0.4372(2) 0.5941(3) 0.4029(3) 0.0321(9) Uani d . 1 1 . .
    C C17 0.4038(2) 0.6273(3) 0.4827(3) 0.0327(9) Uani d . 1 1 . .
    C C6 0.1899(3) 0.7514(4) 0.2356(4) 0.0388(10) Uani d . 1 1 . .
    C C13 0.1927(3) 0.2884(4) 0.1364(4) 0.0419(11) Uani d . 1 1 . .
    H H13 0.2196 0.2229 0.1783 0.050 Uiso calc R 1 1 . .
    C C5 0.1327(3) 0.7920(4) 0.1353(4) 0.0441(11) Uani d . 1 1 . .
    C C18 0.4377(3) 0.7027(4) 0.5649(4) 0.0421(11) Uani d . 1 1 . .
    H H18 0.4923 0.7435 0.5842 0.051 Uiso calc R 1 1 . .
    C C11 0.5629(4) 0.5228(5) 0.1731(5) 0.0571(14) Uani d . 1 1 . .
    H H11 0.6040 0.5248 0.1412 0.069 Uiso calc R 1 1 . .
    C C1 0.2222(3) 0.8290(4) 0.3202(4) 0.0495(12) Uani d . 1 1 . .
    H H1 0.2602 0.8024 0.3862 0.059 Uiso calc R 1 1 . .
    C C12 0.5820(3) 0.5849(5) 0.2636(5) 0.0540(14) Uani d . 1 1 . .
    H H12 0.6349 0.6294 0.2935 0.065 Uiso calc R 1 1 . .
    C C14 0.1106(3) 0.4261(5) -0.0009(4) 0.0467(12) Uani d . 1 1 . .
    H H14 0.0759 0.4676 -0.0613 0.056 Uiso calc R 1 1 . .
    C C10 0.4830(4) 0.4559(5) 0.1265(4) 0.0507(12) Uani d . 1 1 . .
    H H10 0.4723 0.4144 0.0649 0.061 Uiso calc R 1 1 . .
    C C9 0.4209(3) 0.4511(4) 0.1705(4) 0.0443(11) Uani d . 1 1 . .
    H H9 0.3681 0.4069 0.1392 0.053 Uiso calc R 1 1 . .
    C C16 0.2942(3) 0.6140(4) 0.5385(4) 0.0412(11) Uani d . 1 1 . .
    H H16 0.2400 0.5892 0.5412 0.049 Uiso calc R 1 1 . .
    C C4 0.1057(4) 0.9106(5) 0.1180(5) 0.0562(14) Uani d . 1 1 . .
    H H4A 0.0679 0.9375 0.0520 0.067 Uiso calc R 1 1 . .
    C C2 0.1958(4) 0.9471(4) 0.3023(5) 0.0612(15) Uani d . 1 1 . .
    H H2 0.2169 1.0019 0.3569 0.073 Uiso calc R 1 1 . .
    C C3 0.1367(4) 0.9856(4) 0.2012(6) 0.0661(18) Uani d . 1 1 . .
    H H3 0.1186 1.0652 0.1916 0.079 Uiso calc R 1 1 . .
    H H1A 0.1016 0.5069 0.3358 0.079 Uiso d R 1 1 . .
    H H1B 0.1000 0.4040 0.3241 0.079 Uiso d R 1 1 . .
loop_
    _atom_site_aniso_label
    _atom_site_aniso_U_11
    _atom_site_aniso_U_22
    _atom_site_aniso_U_33
    _atom_site_aniso_U_12
    _atom_site_aniso_U_13
    _atom_site_aniso_U_23
    Ni1 0.0293(3) 0.0361(3) 0.0344(4) -0.0022(2) 0.0065(3) -0.0048(2)
    Cl1 0.0429(6) 0.0411(6) 0.0506(8) 0.0038(5) 0.0053(5) 0.0024(5)
    S1 0.0636(8) 0.0451(6) 0.0402(8) -0.0015(5) 0.0170(6) -0.0142(5)
    S2 0.0516(7) 0.0592(8) 0.0476(8) -0.0047(6) 0.0119(6) -0.0238(6)
    O1 0.0344(15) 0.0363(15) 0.051(2) -0.0037(12) 0.0148(14) -0.0003(14)
    O3 0.072(2) 0.054(2) 0.046(2) 0.0172(18) 0.0134(19) 0.0004(17)
    O4 0.059(2) 0.057(2) 0.093(3) 0.0218(18) 0.032(2) 0.011(2)
    O2 0.090(3) 0.159(5) 0.025(2) -0.052(3) 0.006(2) -0.010(2)
    N3 0.0294(16) 0.0339(17) 0.034(2) -0.0017(14) 0.0065(15) -0.0072(15)
    N5 0.0255(16) 0.0344(17) 0.029(2) -0.0029(13) 0.0058(15) -0.0020(15)
    N6 0.0306(17) 0.0380(18) 0.025(2) 0.0000(14) 0.0077(15) -0.0059(15)
    N2 0.0346(17) 0.0303(17) 0.035(2) -0.0006(14) 0.0104(16) -0.0017(15)
    N7 0.0291(16) 0.0394(18) 0.036(2) -0.0067(14) 0.0055(16) 0.0033(16)
    N4 0.042(2) 0.045(2) 0.036(2) 0.0034(17) 0.0087(17) 0.0068(18)
    N1 0.0357(19) 0.061(3) 0.038(2) -0.0123(18) 0.0146(18) 0.001(2)
    C8 0.032(2) 0.035(2) 0.033(2) 0.0016(17) 0.0102(19) 0.0018(18)
    C15 0.032(2) 0.045(2) 0.032(3) -0.0053(17) 0.0113(19) -0.0058(19)
    C20 0.034(2) 0.034(2) 0.044(3) 0.0039(17) 0.0153(19) 0.010(2)
    C7 0.0296(19) 0.040(2) 0.033(2) 0.0007(17) 0.0126(18) 0.0016(18)
    C19 0.0265(18) 0.033(2) 0.033(2) 0.0024(16) 0.0076(18) 0.0031(18)
    C17 0.0296(19) 0.0275(18) 0.032(2) -0.0016(16) 0.0032(17) 0.0002(17)
    C6 0.033(2) 0.030(2) 0.054(3) -0.0005(17) 0.017(2) 0.004(2)
    C13 0.031(2) 0.044(2) 0.046(3) -0.0004(18) 0.010(2) -0.009(2)
    C5 0.039(2) 0.045(3) 0.054(3) 0.0063(19) 0.024(2) 0.018(2)
    C18 0.042(2) 0.037(2) 0.040(3) -0.0067(18) 0.007(2) -0.0074(19)
    C11 0.069(3) 0.057(3) 0.062(4) 0.013(3) 0.043(3) 0.017(3)
    C1 0.048(3) 0.035(2) 0.065(3) 0.001(2) 0.021(2) -0.003(2)
    C12 0.040(2) 0.053(3) 0.071(4) 0.003(2) 0.024(3) 0.023(3)
    C14 0.045(2) 0.057(3) 0.033(3) -0.002(2) 0.010(2) 0.001(2)
    C10 0.064(3) 0.055(3) 0.040(3) 0.004(2) 0.028(3) 0.006(2)
    C9 0.046(3) 0.043(2) 0.043(3) 0.001(2) 0.018(2) -0.001(2)
    C16 0.036(2) 0.046(2) 0.038(3) -0.0030(19) 0.012(2) -0.004(2)
    C4 0.060(3) 0.045(3) 0.071(4) 0.016(2) 0.035(3) 0.022(3)
    C2 0.069(3) 0.038(2) 0.092(5) -0.002(2) 0.048(3) -0.005(3)
    C3 0.067(3) 0.034(2) 0.116(6) 0.011(2) 0.057(4) 0.013(3)
_geom_special_details
;
All e.s.d.'s (except the e.s.d. in the dihedral angle between two l.s. planes)
are estimated using the full covariance matrix. The cell e.s.d.'s are taken
into account individually in the estimation of e.s.d.'s in distances, angles
and torsion angles; correlations between e.s.d.'s in cell parameters are only
used when they are defined by crystal symmetry. An approximate (isotropic)
treatment of cell e.s.d.'s is used for estimating e.s.d.'s involving l.s.
planes.
;
loop_
    _geom_bond_atom_site_label_1
    _geom_bond_atom_site_label_2
    _geom_bond_site_symmetry_2
    _geom_bond_distance
    _geom_bond_publ_flag
    Ni1 O1 . 2.109(3) ?
    Ni1 N3 . 2.133(3) ?
    Ni1 N5 . 2.134(3) ?
    Ni1 N2 . 2.159(3) ?
    Ni1 N6 . 2.171(3) ?
    Ni1 Cl1 . 2.4772(13) ?
    S1 C18 . 1.704(5) ?
    S1 C16 . 1.721(4) ?
    S2 C13 . 1.700(5) ?
    S2 C14 . 1.713(5) ?
    O1 H1A . 0.8372 ?
    O1 H1B . 0.7947 ?
    O3 N1 . 1.244(5) ?
    O4 N1 . 1.252(5) ?
    O2 N1 . 1.214(5) ?
    N3 C13 . 1.310(5) ?
    N3 C15 . 1.380(5) ?
    N5 C19 . 1.326(5) ?
    N5 C8 . 1.386(6) ?
    N6 C16 . 1.271(6) ?
    N6 C17 . 1.391(5) ?
    N2 C7 . 1.324(5) ?
    N2 C6 . 1.412(5) ?
    N7 C19 . 1.354(5) ?
    N7 C20 . 1.367(6) ?
    N7 H7 . 0.8600 ?
    N4 C7 . 1.335(5) ?
    N4 C5 . 1.379(6) ?
    N4 H4 . 0.8600 ?
    C8 C9 . 1.383(6) ?
    C8 C20 . 1.424(6) ?
    C15 C14 . 1.361(6) ?
    C15 C7 . 1.456(6) ?
    C20 C12 . 1.396(7) ?
    C19 C17 . 1.461(6) ?
    C17 C18 . 1.351(6) ?
    C6 C1 . 1.389(7) ?
    C6 C5 . 1.410(6) ?
    C13 H13 . 0.9300 ?
    C5 C4 . 1.387(7) ?
    C18 H18 . 0.9300 ?
    C11 C12 . 1.364(8) ?
    C11 C10 . 1.406(8) ?
    C11 H11 . 0.9300 ?
    C1 C2 . 1.381(7) ?
    C1 H1 . 0.9300 ?
    C12 H12 . 0.9300 ?
    C14 H14 . 0.9300 ?
    C10 C9 . 1.364(7) ?
    C10 H10 . 0.9300 ?
    C9 H9 . 0.9300 ?
    C16 H16 . 0.9300 ?
    C4 C3 . 1.356(8) ?
    C4 H4A . 0.9300 ?
    C2 C3 . 1.420(8) ?
    C2 H2 . 0.9300 ?
    C3 H3 . 0.9300 ?
loop_
    _geom_angle_atom_site_label_1
    _geom_angle_atom_site_label_2
    _geom_angle_atom_site_label_3
    _geom_angle_site_symmetry_1
    _geom_angle_site_symmetry_3
    _geom_angle
    _geom_angle_publ_flag
    O1 Ni1 N3 . . 90.37(13) ?
    O1 Ni1 N5 . . 169.10(12) ?
    N3 Ni1 N5 . . 99.19(13) ?
    O1 Ni1 N2 . . 88.88(12) ?
    N3 Ni1 N2 . . 77.42(13) ?
    N5 Ni1 N2 . . 88.12(13) ?
    O1 Ni1 N6 . . 91.69(12) ?
    N3 Ni1 N6 . . 171.22(14) ?
    N5 Ni1 N6 . . 78.08(13) ?
    N2 Ni1 N6 . . 94.09(13) ?
    O1 Ni1 Cl1 . . 91.44(9) ?
    N3 Ni1 Cl1 . . 91.99(10) ?
    N5 Ni1 Cl1 . . 93.43(9) ?
    N2 Ni1 Cl1 . . 169.41(10) ?
    N6 Ni1 Cl1 . . 96.48(10) ?
    C18 S1 C16 . . 89.2(2) ?
    C13 S2 C14 . . 89.5(2) ?
    Ni1 O1 H1A . . 122.0 ?
    Ni1 O1 H1B . . 130.8 ?
    H1A O1 H1B . . 90.7 ?
    C13 N3 C15 . . 110.2(4) ?
    C13 N3 Ni1 . . 134.7(3) ?
    C15 N3 Ni1 . . 115.1(3) ?
    C19 N5 C8 . . 105.7(3) ?
    C19 N5 Ni1 . . 113.7(3) ?
    C8 N5 Ni1 . . 140.4(3) ?
    C16 N6 C17 . . 111.0(4) ?
    C16 N6 Ni1 . . 135.5(3) ?
    C17 N6 Ni1 . . 113.2(3) ?
    C7 N2 C6 . . 105.0(3) ?
    C7 N2 Ni1 . . 113.3(3) ?
    C6 N2 Ni1 . . 141.4(3) ?
    C19 N7 C20 . . 107.6(3) ?
    C19 N7 H7 . . 126.2 ?
    C20 N7 H7 . . 126.2 ?
    C7 N4 C5 . . 107.6(4) ?
    C7 N4 H4 . . 126.2 ?
    C5 N4 H4 . . 126.2 ?
    O2 N1 O3 . . 120.7(5) ?
    O2 N1 O4 . . 121.6(5) ?
    O3 N1 O4 . . 117.7(4) ?
    C9 C8 N5 . . 132.1(4) ?
    C9 C8 C20 . . 119.5(4) ?
    N5 C8 C20 . . 108.4(4) ?
    C14 C15 N3 . . 114.9(4) ?
    C14 C15 C7 . . 130.8(4) ?
    N3 C15 C7 . . 114.3(4) ?
    N7 C20 C12 . . 133.3(4) ?
    N7 C20 C8 . . 105.7(4) ?
    C12 C20 C8 . . 121.0(5) ?
    N2 C7 N4 . . 113.5(4) ?
    N2 C7 C15 . . 119.8(4) ?
    N4 C7 C15 . . 126.7(4) ?
    N5 C19 N7 . . 112.6(4) ?
    N5 C19 C17 . . 120.3(3) ?
    N7 C19 C17 . . 127.0(4) ?
    C18 C17 N6 . . 114.4(4) ?
    C18 C17 C19 . . 131.0(4) ?
    N6 C17 C19 . . 114.5(3) ?
    C1 C6 C5 . . 121.2(4) ?
    C1 C6 N2 . . 130.8(4) ?
    C5 C6 N2 . . 107.9(4) ?
    N3 C13 S2 . . 115.4(4) ?
    N3 C13 H13 . . 122.3 ?
    S2 C13 H13 . . 122.3 ?
    N4 C5 C4 . . 132.9(5) ?
    N4 C5 C6 . . 105.9(4) ?
    C4 C5 C6 . . 121.1(5) ?
    C17 C18 S1 . . 110.3(3) ?
    C17 C18 H18 . . 124.9 ?
    S1 C18 H18 . . 124.9 ?
    C12 C11 C10 . . 121.9(5) ?
    C12 C11 H11 . . 119.0 ?
    C10 C11 H11 . . 119.0 ?
    C2 C1 C6 . . 117.4(5) ?
    C2 C1 H1 . . 121.3 ?
    C6 C1 H1 . . 121.3 ?
    C11 C12 C20 . . 117.5(5) ?
    C11 C12 H12 . . 121.3 ?
    C20 C12 H12 . . 121.3 ?
    C15 C14 S2 . . 110.0(4) ?
    C15 C14 H14 . . 125.0 ?
    S2 C14 H14 . . 125.0 ?
    C9 C10 C11 . . 120.8(5) ?
    C9 C10 H10 . . 119.6 ?
    C11 C10 H10 . . 119.6 ?
    C10 C9 C8 . . 119.2(5) ?
    C10 C9 H9 . . 120.4 ?
    C8 C9 H9 . . 120.4 ?
    N6 C16 S1 . . 115.2(3) ?
    N6 C16 H16 . . 122.4 ?
    S1 C16 H16 . . 122.4 ?
    C3 C4 C5 . . 117.4(5) ?
    C3 C4 H4A . . 121.3 ?
    C5 C4 H4A . . 121.3 ?
    C1 C2 C3 . . 120.5(5) ?
    C1 C2 H2 . . 119.8 ?
    C3 C2 H2 . . 119.8 ?
    C4 C3 C2 . . 122.4(5) ?
    C4 C3 H3 . . 118.8 ?
    C2 C3 H3 . . 118.8 ?
loop_
    _geom_hbond_atom_site_label_D
    _geom_hbond_atom_site_label_H
    _geom_hbond_atom_site_label_A
    _geom_hbond_site_symmetry_A
    _geom_hbond_distance_DH
    _geom_hbond_distance_HA
    _geom_hbond_distance_DA
    _geom_hbond_angle_DHA
    O1 H1A O3 1_455 0.84 2.00 2.751(5) 149
    O1 H1B O2 2_645 0.79 2.53 3.293(6) 160
    O1 H1B O4 2_645 0.79 2.38 3.025(5) 139
    N4 H4 O3 4_475 0.86 2.35 2.962(5) 129
    N4 H4 O4 4_475 0.86 2.14 2.996(5) 173
    N7 H7 Cl1 3_666 0.86 2.35 3.159(4) 157
data_global
_journal_date_recd_electronic     2012-05-19
_journal_date_accepted     2012-06-29
_journal_name_full     'Acta Crystallographica, Section E'
_journal_year     2012
_journal_volume     68
_journal_issue      8
_journal_page_first     m1029
_journal_page_last     m1029
_journal_paper_category     QM
_journal_paper_doi     10.1107/S1600536812029728
_journal_coeditor_code     HY2553
_publ_contact_author_name     'Xian-Hong Yin'
_publ_contact_author_address
;
Department of Chemistry and chemical Engineering
Guangxi University for Nationalities
Nanning 530006
People's Republic of China
;
_publ_contact_author_email     '6628yxh@163.com'
_publ_contact_author_fax     '0086-771-3262396'
_publ_contact_author_phone     '0086-771-3262396'
_publ_section_title
;\
Aquachloridobis[2-(1,3-thiazol-4-yl-\k<i>N</i>)-\
1<i>H</i>-benzimidazole-\k<i>N</i>^3^]nickel(II) nitrate
;
loop_
    _publ_author_name
    _publ_author_address
    'Peng Liang'
;
Department of Chemistry and Chemical Engineering
Guangxi University for Nationalities
Nanning 530006
People's Republic of China
;
    'Wei Wu'
;
Department of Chemistry and Chemical Engineering
Guangxi University for Nationalities
Nanning 530006
People's Republic of China
;
    'Wei-Man Tian'
;
Department of Chemistry and Chemical Engineering
Guangxi University for Nationalities
Nanning 530006
People's Republic of China
;
    'Xian-Hong Yin'
;
Department of Chemistry and Chemical Engineering
Guangxi University for Nationalities
Nanning 530006
People's Republic of China
;
