# Supplementary material for: Aquachloridobis[2-(1,3-thia­zol-4-yl-κN)-1H-benzimidazole-κN 3]nickel(II) nitrate
Source: Acta Crystallogr Sect E Struct Rep Online. 2012 Jul 4;68(Pt 8):m1029. doi: 10.1107/S1600536812029728 (PMC3414103; doi:10.1107/S1600536812029728)
Supplement: Supplementary file 2 [file e-68-m1029-Isup2.hkl]

# 
# h,k,l, Fc-squared, Fo-squared, sigma(Fo-squared) and status flag 
# 
data_I
_shelx_title ' LP1 in P2(1)/c' 
_shelx_refln_list_code          4 
_shelx_F_calc_maximum      337.54 
_exptl_crystal_F_000      1172.00 
_reflns_d_resolution_high  0.8409 
 
loop_ 
 _symmetry_equiv_pos_as_xyz 
 'x, y, z' 
 '-x, y+1/2, -z+1/2' 
 '-x, -y, -z' 
 'x, -y-1/2, z-1/2' 
 
_cell_length_a    16.0914 
_cell_length_b    11.1885 
_cell_length_c    13.9314 
_cell_angle_alpha  90.000 
_cell_angle_beta  113.275 
_cell_angle_gamma  90.000 
 
_shelx_F_squared_multiplier     1.000 
 
loop_ 
 _refln_index_h 
 _refln_index_k 
 _refln_index_l 
 _refln_F_squared_calc 
 _refln_F_squared_meas 
 _refln_F_squared_sigma 
 _refln_observed_status 
   1   0   0       36.23        0.00      3.30 o 
   2   0   0     2197.80     2518.13    237.56 o 
   3   0   0    11221.89    11136.24   1050.54 o 
   4   0   0     1990.54     2334.96    332.58 o 
   5   0   0        6.09       37.41      5.94 o 
   6   0   0      133.20      273.15     27.72 o 
   7   0   0    10908.64    10316.05    810.86 o 
   8   0   0     4981.81     4849.68    382.05 o 
   9   0   0      833.35      996.58     79.92 o 
  10   0   0       19.10       19.78      7.92 o 
  11   0   0       29.77       33.56      7.41 o 
  12   0   0       16.69       34.38     11.88 o 
  13   0   0     1123.36     1182.52    113.50 o 
  14   0   0        2.32        1.32      6.60 o 
  15   0   0     1531.50     1579.77    151.77 o 
  16   0   0     2065.86     1978.34    188.73 o 
  17   0   0     1384.71     1418.76    137.26 o 
   1   1   0     1061.35      917.37     51.20 o 
   2   1   0      243.35      197.60     14.58 o 
   3   1   0     3550.78     4036.77    226.73 o 
   4   1   0      429.39      520.94     29.53 o 
   5   1   0      173.86      162.19     11.24 o 
   6   1   0     8069.91     7224.13    592.81 o 
   7   1   0     1200.65     1142.96     69.35 o 
   8   1   0      148.26       79.93     24.00 o 
   9   1   0       62.12       75.27      9.73 o 
  10   1   0      944.20      900.13     51.72 o 
  11   1   0       19.07       20.19      4.11 o 
  12   1   0      982.54      993.74     61.76 o 
  13   1   0      623.28      594.39     67.31 o 
  14   1   0      836.88      788.45     54.44 o 
  15   1   0       99.44      127.44     12.13 o 
  16   1   0       95.36      109.88     11.88 o 
  17   1   0      145.16      164.31     14.93 o 
   0   2   0      540.49      428.64     71.93 o 
   1   2   0    15681.98    17840.75    974.96 o 
   2   2   0     2688.49     2378.07    131.06 o 
   3   2   0    12404.07    14765.69    881.63 o 
   4   2   0     4538.07     4063.16    244.24 o 
   5   2   0      603.50      689.04     54.49 o 
   6   2   0    19078.13    19384.66   1079.55 o 
   7   2   0     2766.25     3320.05    185.27 o 
   8   2   0      835.26      687.63     39.31 o 
   9   2   0     4891.79     4673.44    261.37 o 
  10   2   0     2745.63     2581.90    144.31 o 
  11   2   0      653.72      579.78     50.80 o 
  12   2   0     2032.88     1977.02    188.73 o 
  13   2   0      663.15      531.56    284.41 o 
  14   2   0      121.69      129.18     11.64 o 
  15   2   0      216.48      212.52     22.44 o 
  16   2   0      181.78      197.36     16.72 o 
  17   2   0      611.85      605.05     43.39 o 
   1   3   0       67.73      114.11      7.86 o 
   2   3   0      288.76      323.88     23.44 o 
   3   3   0      671.51      942.02     53.11 o 
   4   3   0     4444.93     4807.82    288.26 o 
   5   3   0     4111.81     3514.76    212.70 o 
   6   3   0      275.26      192.77     55.98 o 
   7   3   0     3670.73     3583.76    200.51 o 
   8   3   0       22.28       36.91      8.01 o 
   9   3   0     4267.68     4436.09    248.60 o 
  10   3   0     3641.65     3413.97    191.55 o 
  11   3   0      121.05       97.48      9.91 o 
  12   3   0     1628.42     1569.20     97.27 o 
  13   3   0       58.49       57.99     17.09 o 
  14   3   0      523.62      509.63     33.24 o 
  15   3   0      441.45      455.23     33.44 o 
  16   3   0       86.20       50.46      8.40 o 
  17   3   0      116.79      108.67     55.43 o 
   0   4   0    21960.60    22961.87   1758.80 o 
   1   4   0       46.55       94.27     65.15 o 
   2   4   0     5670.95     5789.95    317.46 o 
   3   4   0      659.80      495.79     68.85 o 
   4   4   0      721.87      867.41     49.67 o 
   5   4   0      618.47      477.76     29.59 o 
   6   4   0      117.47      137.48     10.25 o 
   7   4   0     4533.95     4869.79    294.45 o 
   8   4   0     3519.78     3873.29    217.31 o 
   9   4   0       31.14       49.19      6.10 o 
  10   4   0     3180.93     3165.78    199.94 o 
  11   4   0       91.61      104.54     11.58 o 
  12   4   0       25.45       27.15     15.42 o 
  13   4   0      220.46      240.12     17.62 o 
  14   4   0      308.33      357.45     25.45 o 
  15   4   0      336.03      315.58     28.38 o 
  16   4   0     1010.59     1013.96     70.08 o 
   1   5   0    13284.41    13100.89    720.77 o 
   2   5   0     1169.45     1554.11     86.60 o 
   3   5   0      309.43      295.79     14.91 o 
   4   5   0      408.29      308.12     18.75 o 
   5   5   0     2158.46     2573.76    153.97 o 
   6   5   0     4408.50     4136.96    250.26 o 
   7   5   0     1314.32     1387.58     85.89 o 
   8   5   0     1141.84     1210.09     75.66 o 
   9   5   0      419.97      380.05     31.10 o 
  10   5   0      170.26      143.78     11.80 o 
  11   5   0      571.44      566.61     37.02 o 
  12   5   0      113.02      109.30     14.56 o 
  13   5   0       61.65       76.16     12.04 o 
  14   5   0      666.19      700.55     45.46 o 
  15   5   0        2.36        0.00      9.59 o 
  16   5   0      204.79      209.84     26.40 o 
   0   6   0      570.65      608.28     48.80 o 
   1   6   0      212.48      194.66     34.43 o 
   2   6   0        6.66       27.75     12.01 o 
   3   6   0      436.19      542.56     46.84 o 
   4   6   0     2954.62     2860.21    136.56 o 
   5   6   0      390.34      357.52     39.87 o 
   6   6   0     3782.04     3615.85    216.54 o 
   7   6   0       15.00       22.34      9.00 o 
   8   6   0     1508.78     1505.20     91.90 o 
   9   6   0      555.64      492.85     32.30 o 
  10   6   0     1013.86     1042.70     64.55 o 
  11   6   0      680.89      601.85     38.50 o 
  12   6   0      225.32      229.81     17.08 o 
  13   6   0        5.47        0.23      5.89 o 
  14   6   0       10.27        0.00      6.15 o 
  15   6   0       63.12       63.79     13.44 o 
   1   7   0     1698.11     1850.11     99.01 o 
   2   7   0       70.74       90.54      8.90 o 
   3   7   0     2620.95     2534.15    140.05 o 
   4   7   0       18.89       19.44     11.78 o 
   5   7   0     1759.84     1476.70     82.62 o 
   6   7   0      668.92      808.52    189.92 o 
   7   7   0      471.86      458.79     29.67 o 
   8   7   0     2010.06     1993.07    123.16 o 
   9   7   0      626.35      651.75     54.70 o 
  10   7   0      500.31      478.66     31.22 o 
  11   7   0     1057.46     1077.27     66.79 o 
  12   7   0      887.91      908.45     91.25 o 
  13   7   0      334.16      339.20     23.63 o 
  14   7   0       90.74       71.78     13.51 o 
   0   8   0       69.97       85.59     21.73 o 
   1   8   0      110.24      141.66     19.18 o 
   2   8   0      589.58      580.52     65.08 o 
   3   8   0       13.42        5.99     21.04 o 
   4   8   0      493.89      549.50     32.80 o 
   5   8   0       90.70       71.31     21.25 o 
   6   8   0        0.93       11.52      5.27 o 
   7   8   0       58.31       74.87     13.77 o 
   8   8   0       43.72       41.36      8.19 o 
   9   8   0      349.87      361.18     25.80 o 
  10   8   0        2.72       12.32      6.18 o 
  11   8   0        0.22        0.00      6.76 o 
  12   8   0        1.50        9.78     10.09 o 
  13   8   0        0.35        4.48     12.54 o 
  14   8   0       14.10       27.38     11.22 o 
   1   9   0     2256.97     2302.96    128.22 o 
   2   9   0       59.29       35.64     38.27 o 
   3   9   0      551.58      521.59     69.52 o 
   4   9   0      538.08      557.42     34.58 o 
   5   9   0      347.33      385.76     24.34 o 
   6   9   0     1984.72     2107.31    119.84 o 
   7   9   0      888.48      872.76     54.47 o 
   8   9   0       94.25      105.01     10.58 o 
   9   9   0     1466.49     1504.01    149.50 o 
  10   9   0       83.65       72.48      9.39 o 
  11   9   0     1138.08     1316.89    110.80 o 
  12   9   0      100.79      168.55     40.91 o 
   0  10   0      470.34      327.61     55.43 o 
   1  10   0      176.01      222.15     18.60 o 
   2  10   0        2.02       15.90      6.59 o 
   3  10   0        0.94        0.00      7.81 o 
   4  10   0      600.85      489.90     30.21 o 
   5  10   0        3.86       13.96      7.24 o 
   6  10   0       12.58       15.90      6.94 o 
   7  10   0       12.52        0.00      7.95 o 
   8  10   0        5.23       31.05     16.03 o 
   9  10   0      168.92      214.46     54.77 o 
  10  10   0       50.17       30.79     12.60 o 
  11  10   0       22.44       33.92     12.54 o 
   1  11   0      451.35      433.55     27.28 o 
   2  11   0      218.02      202.49     15.25 o 
   3  11   0     2413.44     2643.71    162.09 o 
   4  11   0      126.52      136.56     12.35 o 
   5  11   0      810.03      895.32     59.20 o 
   6  11   0        1.68        0.00      6.68 o 
   7  11   0       11.13        0.00     36.29 o 
   8  11   0        8.82        0.00     12.25 o 
   9  11   0       12.17        0.00     12.48 o 
   0  12   0      720.12      736.60     62.30 o 
   1  12   0      203.12      228.99     17.11 o 
   2  12   0      251.75      307.04     21.53 o 
   3  12   0       14.34       19.41      9.03 o 
   4  12   0       70.99       37.67     12.95 o 
   5  12   0        0.57        0.00     13.26 o 
   6  12   0        1.22        0.00     11.18 o 
   7  12   0        0.58        0.00     12.43 o 
   1  13   0       71.02       91.98     20.84 o 
   2  13   0      124.69       93.32     13.72 o 
   3  13   0      260.23      209.60     17.04 o 
 -17   1   1      317.52      364.12     27.42 o 
 -16   1   1      614.13      676.32     47.12 o 
 -15   1   1      989.82     1036.38     70.76 o 
 -14   1   1       48.40       30.18      6.01 o 
 -13   1   1      292.02      279.73     37.61 o 
 -12   1   1      113.40       92.37     14.93 o 
 -11   1   1     1745.62     1515.73     92.49 o 
 -10   1   1      110.80      105.90      8.11 o 
  -9   1   1     2793.74     2507.59    140.08 o 
  -8   1   1     1452.37     1533.24     86.18 o 
  -7   1   1     4170.48     3811.56    213.16 o 
  -6   1   1      609.10      644.17     55.55 o 
  -5   1   1    11641.33    11521.34    911.19 o 
  -4   1   1      886.81      918.43     56.02 o 
  -3   1   1    23560.56    25749.81   1542.71 o 
  -2   1   1     1150.08      980.42     59.72 o 
  -1   1   1    44623.47    49298.02   3310.97 o 
   0   1   1     8438.95     9303.33    518.59 o 
   1   1   1     3107.48     2981.46    180.18 o 
   2   1   1     1929.48     1924.26    115.95 o 
   3   1   1      217.12      368.51     21.63 o 
   4   1   1      436.34      397.81     32.17 o 
   5   1   1       13.98       15.27      4.00 o 
   6   1   1     3434.93     3382.54    205.30 o 
   7   1   1      885.87      727.15     44.58 o 
   8   1   1     3628.69     3260.02    182.36 o 
   9   1   1       12.66        3.34      3.05 o 
  10   1   1     1723.23     1482.66     83.69 o 
  11   1   1     1290.41     1127.47    108.20 o 
  12   1   1     1125.16     1069.02    102.94 o 
  13   1   1       37.38       33.33      8.48 o 
  14   1   1      924.64     1080.78     73.98 o 
  15   1   1       39.35       50.78      9.24 o 
  16   1   1     1957.31     2091.82    141.38 o 
  17   1   1       46.18       67.54      9.33 o 
 -17   2   1       40.37       58.90     10.56 o 
 -16   2   1      107.53      103.72     17.82 o 
 -15   2   1      260.94      235.15     18.59 o 
 -14   2   1       37.00       46.40      6.95 o 
 -13   2   1      159.91      145.25     11.43 o 
 -12   2   1      150.48      163.67     15.24 o 
 -11   2   1       81.01       86.12     14.39 o 
 -10   2   1      420.68      381.62     99.49 o 
  -9   2   1     1400.79     1538.97    122.88 o 
  -8   2   1      698.74      673.20     53.82 o 
  -7   2   1      398.39      492.13     64.81 o 
  -6   2   1       21.42       10.49      2.90 o 
  -5   2   1       35.40       24.55      7.96 o 
  -4   2   1        1.81       27.67      4.38 o 
  -3   2   1     5182.35     5772.36    318.05 o 
  -2   2   1     5665.06     6166.53    338.26 o 
  -1   2   1      700.33      841.15    129.61 o 
   0   2   1     1651.62     1372.04     94.64 o 
   1   2   1    10348.31    13432.04    747.35 o 
   2   2   1    16512.22    18020.88   1088.46 o 
   3   2   1     9446.79    10804.97    653.56 o 
   4   2   1      106.68       96.52      6.84 o 
   5   2   1        4.89        0.00      5.28 o 
   6   2   1       20.00       42.46      5.91 o 
   7   2   1        3.08        2.59      3.62 o 
   8   2   1     1004.27     1057.64     59.87 o 
   9   2   1      323.21      271.50     17.08 o 
  10   2   1       32.53       60.95      5.98 o 
  11   2   1      464.54      392.37     24.34 o 
  12   2   1       21.66        9.30     12.12 o 
  13   2   1      522.68      506.20     32.54 o 
  14   2   1        2.41        6.36      9.90 o 
  15   2   1       14.72       55.54     16.50 o 
  16   2   1       34.31       29.73      7.89 o 
 -17   3   1      107.62      113.13     14.52 o 
 -16   3   1       18.86       25.34      6.95 o 
 -15   3   1      583.99      567.24     40.10 o 
 -14   3   1        5.64        4.80      5.28 o 
 -13   3   1      949.32      823.54     80.51 o 
 -12   3   1      357.62      311.98     20.62 o 
 -11   3   1     1646.75     1677.36    102.84 o 
 -10   3   1      530.73      431.36     27.73 o 
  -9   3   1     4881.68     4824.16    269.58 o 
  -8   3   1      435.47      558.92     32.22 o 
  -7   3   1    11756.26    12104.07    667.93 o 
  -6   3   1       21.65       47.61     57.53 o 
  -5   3   1     2341.48     2365.91    142.58 o 
  -4   3   1      887.17      914.10     52.31 o 
  -3   3   1       16.68       10.39      2.06 o 
  -2   3   1      192.68      197.84     11.86 o 
  -1   3   1      598.69      748.59     42.16 o 
   0   3   1      422.13      489.12     89.47 o 
   1   3   1    29426.51    33245.50   2248.23 o 
   2   3   1    18635.33    21346.29   1185.56 o 
   3   3   1     2753.07     2656.26    161.26 o 
   4   3   1      601.09      552.34     33.95 o 
   5   3   1     3112.64     3224.82    195.50 o 
   6   3   1     2202.70     2157.91    120.83 o 
   7   3   1     1691.08     1955.89    109.88 o 
   8   3   1     8180.47     8265.35    460.26 o 
   9   3   1     5840.34     6264.20    348.41 o 
  10   3   1     1260.86     1261.76     72.72 o 
  11   3   1      131.69      129.97     10.46 o 
  12   3   1      239.84      225.50     16.29 o 
  13   3   1       33.10       32.05     16.57 o 
  14   3   1      265.76      296.75     20.83 o 
  15   3   1      295.11      282.04     22.34 o 
  16   3   1      227.66      253.40     29.03 o 
 -17   4   1       10.55       10.87     30.35 o 
 -16   4   1       61.25       75.81      9.33 o 
 -15   4   1      774.03      874.84     60.57 o 
 -14   4   1      487.44      477.40     40.52 o 
 -13   4   1     2268.66     2388.15    146.56 o 
 -12   4   1      609.77      591.21     46.65 o 
 -11   4   1        3.50        7.56      4.58 o 
 -10   4   1     2057.32     1806.32    110.72 o 
  -9   4   1      836.28      941.69    119.06 o 
  -8   4   1     3430.70     3418.57    186.70 o 
  -7   4   1       65.21       89.13     15.83 o 
  -6   4   1      287.06      183.06     91.55 o 
  -5   4   1     1321.01     1515.65     91.77 o 
  -4   4   1      379.27      387.59     23.58 o 
  -3   4   1     1265.93     1318.26     73.04 o 
  -2   4   1        9.13       16.72      6.69 o 
  -1   4   1     7552.91     9151.94    496.79 o 
   0   4   1      245.52      185.02     12.16 o 
   1   4   1     6132.26     6952.92    471.32 o 
   2   4   1     4236.55     4592.02    317.84 o 
   3   4   1      774.82      961.35     55.45 o 
   4   4   1     5383.75     5842.24    352.88 o 
   5   4   1     1059.98      840.39     58.55 o 
   6   4   1     3044.46     3024.56    183.69 o 
   7   4   1     2172.56     1829.91    111.31 o 
   8   4   1        6.01       21.73      6.67 o 
   9   4   1     5280.11     5170.67    288.78 o 
  10   4   1      179.30      205.46     14.16 o 
  11   4   1      663.51      661.42     42.16 o 
  12   4   1        4.08        3.27      5.48 o 
  13   4   1       10.95        7.39      6.10 o 
  14   4   1       21.88       31.91      6.83 o 
  15   4   1      107.58      139.90     18.48 o 
  16   4   1      156.84      143.86     19.80 o 
 -16   5   1        0.61       32.87      7.89 o 
 -15   5   1      172.20      169.20     52.79 o 
 -14   5   1      130.36      103.30     12.36 o 
 -13   5   1     1393.16     1444.51     89.97 o 
 -12   5   1       23.62       12.51      7.32 o 
 -11   5   1      833.63      780.74     49.50 o 
 -10   5   1       61.75       57.27     10.08 o 
  -9   5   1      395.02      405.34     80.58 o 
  -8   5   1      363.69      383.14     69.15 o 
  -7   5   1       39.28       40.06     11.67 o 
  -6   5   1     1902.14     1950.47    118.09 o 
  -5   5   1     1720.44     1662.01     92.83 o 
  -4   5   1     1292.85     1353.33     75.81 o 
  -3   5   1     5496.16     4988.88    274.65 o 
  -2   5   1      344.45      290.47     42.35 o 
  -1   5   1     2340.65     1755.05     96.46 o 
   0   5   1       11.75       26.03     11.66 o 
   1   5   1       15.61       36.40      8.36 o 
   2   5   1     3442.06     3485.15    240.64 o 
   3   5   1      465.70      556.89     42.10 o 
   4   5   1     2031.01     1992.98    121.86 o 
   5   5   1     4702.21     4867.26    294.95 o 
   6   5   1     2285.63     2376.40    144.06 o 
   7   5   1     1970.15     1782.59    109.41 o 
   8   5   1      337.84      303.51     25.81 o 
   9   5   1       85.77      115.82     13.62 o 
  10   5   1     1229.34     1257.09     77.67 o 
  11   5   1       32.50       32.39     15.07 o 
  12   5   1      126.82      159.17     29.43 o 
  13   5   1     1542.81     1572.05     96.78 o 
  14   5   1      512.97      536.02     49.08 o 
  15   5   1      107.43      129.18     22.44 o 
 -16   6   1      477.11      549.20     40.00 o 
 -15   6   1       58.57       75.63     17.01 o 
 -14   6   1       25.13       31.01     12.91 o 
 -13   6   1        6.79        0.00      9.43 o 
 -12   6   1      100.37       95.11      9.99 o 
 -11   6   1       17.50        6.19     11.92 o 
 -10   6   1      792.44      891.84     55.90 o 
  -9   6   1     2794.75     3020.57    180.24 o 
  -8   6   1     1452.26     1532.74    161.92 o 
  -7   6   1        3.06       10.27      9.82 o 
  -6   6   1      250.31      177.86     22.95 o 
  -5   6   1      247.32      301.06     25.32 o 
  -4   6   1     3143.28     2826.99    134.77 o 
  -3   6   1     8049.81     8912.33    495.90 o 
  -2   6   1     9823.31     9208.04    507.25 o 
  -1   6   1       80.22      184.24     32.74 o 
   0   6   1    14818.82    14913.51    806.80 o 
   1   6   1     1343.81     1049.82     59.68 o 
   2   6   1     3493.15     3490.06    194.89 o 
   3   6   1     2179.33     1913.54    134.42 o 
   4   6   1      985.98     1213.72    117.39 o 
   5   6   1     2847.56     2948.38    178.94 o 
   6   6   1       95.16      129.06     25.75 o 
   7   6   1      154.59      189.49     14.20 o 
   8   6   1      218.99      228.13     26.18 o 
   9   6   1       76.05       69.60      8.63 o 
  10   6   1      802.39      776.62     49.84 o 
  11   6   1      279.88      249.75     18.78 o 
  12   6   1      134.83      132.21     27.74 o 
  13   6   1     1289.96     1209.00     98.28 o 
  14   6   1       18.22       50.46     14.52 o 
  15   6   1      796.23      805.51     70.35 o 
 -15   7   1      247.77      252.14     28.32 o 
 -14   7   1       59.72       50.40      8.94 o 
 -13   7   1      167.80      165.50     14.50 o 
 -12   7   1      494.23      486.23     42.11 o 
 -11   7   1       43.91       65.86     16.14 o 
 -10   7   1      931.29      927.80     58.02 o 
  -9   7   1     1480.32     1351.24    163.63 o 
  -8   7   1      834.08      855.03    191.64 o 
  -7   7   1     1786.43     1747.65    107.44 o 
  -6   7   1     2881.29     2846.99    157.81 o 
  -5   7   1      644.67      700.91     40.12 o 
  -4   7   1      232.70      269.68     40.30 o 
  -3   7   1     3430.71     3202.75    178.15 o 
  -2   7   1      527.08      500.27     54.91 o 
  -1   7   1       85.20       36.01     12.90 o 
   0   7   1       34.63       25.98     13.77 o 
   1   7   1     3576.92     3901.14    216.44 o 
   2   7   1       44.03      106.89      8.17 o 
   3   7   1     2416.23     2331.97    130.73 o 
   4   7   1       25.52       20.88      4.45 o 
   5   7   1      300.91      292.12     27.66 o 
   6   7   1      158.08      133.01     23.89 o 
   7   7   1      576.76      661.90     42.35 o 
   8   7   1      898.56      882.70     62.47 o 
   9   7   1        1.42        0.00      4.94 o 
  10   7   1      300.29      339.79     29.72 o 
  11   7   1       25.85       31.19     11.12 o 
  12   7   1      102.16      101.62     15.46 o 
  13   7   1      525.50      658.71     56.40 o 
  14   7   1       78.03       62.63     19.80 o 
 -14   8   1      179.34      188.24     21.97 o 
 -13   8   1      793.76      911.36     58.66 o 
 -12   8   1     3138.90     3316.75    202.95 o 
 -11   8   1      103.73      119.69     27.78 o 
 -10   8   1      656.90      777.30     50.42 o 
  -9   8   1      227.70      231.32     29.47 o 
  -8   8   1     1738.40     1717.56    104.57 o 
  -7   8   1       59.75       53.86     39.81 o 
  -6   8   1     1139.53     1066.91     76.49 o 
  -5   8   1        7.60       14.49     19.13 o 
  -4   8   1     2578.88     2632.15    146.54 o 
  -3   8   1      429.55      413.67     58.01 o 
  -2   8   1       28.42       45.48     15.90 o 
  -1   8   1     3544.89     3563.64    199.52 o 
   0   8   1      641.65      712.24     69.46 o 
   1   8   1      458.98      527.87     30.94 o 
   2   8   1     1132.21     1096.11     78.10 o 
   3   8   1      165.58      162.25     11.87 o 
   4   8   1     5040.58     5038.76    282.18 o 
   5   8   1      178.49      219.59     21.65 o 
   6   8   1      258.04      273.52     27.15 o 
   7   8   1     5412.66     5317.39    324.05 o 
   8   8   1     1226.71     1234.02     76.37 o 
   9   8   1     1890.48     1913.56    118.34 o 
  10   8   1      591.02      605.19     51.50 o 
  11   8   1       18.57       81.81     23.10 o 
  12   8   1       14.20       35.58     14.52 o 
  13   8   1        4.50        0.00      9.92 o 
 -13   9   1        4.81        0.00     10.06 o 
 -12   9   1       15.78       52.50     11.13 o 
 -11   9   1        4.80       23.90     35.63 o 
 -10   9   1        3.49        7.47     10.16 o 
  -9   9   1      780.36      821.04     67.85 o 
  -8   9   1        2.59        7.65     57.03 o 
  -7   9   1      515.50      526.34     51.36 o 
  -6   9   1       31.93       48.91     46.60 o 
  -5   9   1       99.97      105.03     23.97 o 
  -4   9   1      429.49      394.24     24.92 o 
  -3   9   1     4811.63     4575.77    255.34 o 
  -2   9   1       10.73       11.81     29.94 o 
  -1   9   1     2718.61     2624.80    147.07 o 
   0   9   1      737.96      681.83     41.27 o 
   1   9   1      461.97      521.00     31.65 o 
   2   9   1        8.79       14.95      6.03 o 
   3   9   1       72.22       65.81      7.67 o 
   4   9   1        0.81        2.43      5.19 o 
   5   9   1       98.86       60.48     11.30 o 
   6   9   1      107.56       61.49     20.71 o 
   7   9   1      142.33      157.75     20.39 o 
   8   9   1      192.16      216.40     25.08 o 
   9   9   1      152.89      227.56    112.18 o 
  10   9   1      550.85      610.63     69.29 o 
  11   9   1       46.08       25.70     12.43 o 
  12   9   1       93.73      120.26     62.03 o 
 -12  10   1      245.05      308.31     79.85 o 
 -11  10   1       32.46       59.69     35.22 o 
 -10  10   1      473.93      479.21     43.83 o 
  -9  10   1      656.66      637.73     41.38 o 
  -8  10   1       40.81       44.34      8.21 o 
  -7  10   1      537.49      697.96     63.00 o 
  -6  10   1      550.66      549.57     39.40 o 
  -5  10   1      111.23       95.49     21.60 o 
  -4  10   1     1456.46     1479.29     85.06 o 
  -3  10   1      418.43      402.93     25.74 o 
  -2  10   1     2507.08     2587.21    146.14 o 
  -1  10   1        5.81       13.42      6.19 o 
   0  10   1     1439.22     1395.65     80.35 o 
   1  10   1      209.49      221.61     15.58 o 
   2  10   1      519.41      460.19     30.29 o 
   3  10   1     1804.94     1884.56    116.86 o 
   4  10   1      391.89      390.50     24.94 o 
   5  10   1     2598.64     2581.88    145.61 o 
   6  10   1        2.09       14.91     25.74 o 
   7  10   1        2.10       38.06     11.22 o 
   8  10   1      501.42      533.28     48.16 o 
   9  10   1       39.00       48.84     23.10 o 
  10  10   1      319.26      307.55     32.99 o 
  11  10   1      263.50      333.64     35.63 o 
 -10  11   1        4.22       27.14     12.38 o 
  -9  11   1       29.44       10.50      8.33 o 
  -8  11   1        6.96        0.00      7.66 o 
  -7  11   1        8.14        0.00      7.12 o 
  -6  11   1      322.67      340.37     24.92 o 
  -5  11   1       22.23       44.92     30.10 o 
  -4  11   1        2.59       10.15      9.14 o 
  -3  11   1      653.91      758.44     46.46 o 
  -2  11   1      125.00      113.06     14.29 o 
  -1  11   1      464.65      587.36     36.19 o 
   0  11   1      158.36      133.91     12.40 o 
   1  11   1       54.81       40.24      7.79 o 
   2  11   1      123.62      154.07     12.98 o 
   3  11   1      132.67      167.66     17.35 o 
   4  11   1       50.41       87.58     14.53 o 
   5  11   1        6.52       15.15     10.71 o 
   6  11   1        6.11       11.96     12.10 o 
   7  11   1       20.33        2.07     11.22 o 
   8  11   1       34.42       15.65     13.73 o 
   9  11   1       19.10        0.00     12.25 o 
  -7  12   1      349.86      447.14     48.15 o 
  -6  12   1      194.01      259.92     35.13 o 
  -5  12   1       10.38        6.80      8.45 o 
  -4  12   1      668.80      704.93     54.10 o 
  -3  12   1       13.09        6.54      9.72 o 
  -2  12   1       26.16       16.76      7.49 o 
  -1  12   1      235.28      250.95     19.87 o 
   0  12   1       48.29       37.84     14.86 o 
   1  12   1       37.48       57.10     15.91 o 
   2  12   1      807.33      834.49     50.20 o 
   3  12   1        1.49        0.87     11.41 o 
   4  12   1      626.13      739.85     77.27 o 
   5  12   1       69.41      121.52     32.33 o 
   6  12   1      114.74      175.59     34.31 o 
   7  12   1      369.82      437.30    131.32 o 
  -4  13   1       66.95       83.44     11.77 o 
  -3  13   1        6.26       20.66     18.67 o 
  -2  13   1       34.29       46.49      8.88 o 
  -1  13   1       51.60       65.62     14.56 o 
   0  13   1        0.23        0.00      7.98 o 
   1  13   1      192.26      210.15     17.27 o 
   2  13   1       26.83       39.45     11.99 o 
   3  13   1      166.86      224.41     32.05 o 
 -18   0   2      463.47      434.21     46.19 o 
 -17   0   2      358.84      307.51     32.99 o 
 -16   0   2     2548.53     2507.57    238.88 o 
 -15   0   2      283.40      257.36     27.72 o 
 -14   0   2       53.70       77.87     11.88 o 
 -13   0   2       45.82       48.83      7.92 o 
 -12   0   2      613.87      616.33     60.71 o 
 -11   0   2        6.66        7.92      5.01 o 
 -10   0   2      449.70      595.32     48.54 o 
  -9   0   2     1628.35     1719.39    154.54 o 
  -8   0   2     6121.19     5723.42    431.33 o 
  -7   0   2     1475.43     1601.58    125.85 o 
  -6   0   2     1330.03     1215.25     95.51 o 
  -5   0   2   113933.08   119734.55   9475.89 o 
  -4   0   2    93304.34    94472.16   7529.39 o 
  -3   0   2    23891.76    27212.45   2144.88 o 
  -2   0   2    10178.51    10570.06    997.75 o 
  -1   0   2     1669.09     2504.93    236.24 o 
   0   0   2    12583.90    14562.76   1145.14 o 
   1   0   2      626.68      624.23     50.36 o 
   2   0   2     2692.75     3395.65    265.97 o 
   3   0   2     9029.31     8776.90    688.54 o 
   4   0   2      474.28      664.26     53.36 o 
   5   0   2     1256.37     1523.95    120.11 o 
   6   0   2      108.49      185.77     16.64 o 
   7   0   2      116.96      140.84     13.20 o 
   8   0   2     1215.64     1145.74     91.48 o 
   9   0   2      422.20      415.60     35.48 o 
  10   0   2      949.93      999.05     82.85 o 
  11   0   2     9223.59     8502.49    671.09 o 
  12   0   2      348.97      286.97    127.36 o 
  13   0   2     2914.58     2849.39    270.55 o 
  14   0   2       37.91       54.11     10.56 o 
  15   0   2     2006.17     1940.07    186.09 o 
  16   0   2     1407.01     1472.87    142.54 o 
 -18   1   2        0.31        0.00     17.82 o 
 -17   1   2        1.97        0.00      8.58 o 
 -16   1   2      422.61      379.61     37.61 o 
 -15   1   2      409.60      428.61     38.93 o 
 -14   1   2      394.26      343.58     32.33 o 
 -13   1   2      119.19      109.44      9.77 o 
 -12   1   2      622.45      505.14     35.43 o 
 -11   1   2      170.89      164.92     12.08 o 
 -10   1   2       85.45      115.64      8.14 o 
  -9   1   2      581.84      761.85     43.21 o 
  -8   1   2        0.12        1.01     11.51 o 
  -7   1   2     1569.26     1631.98     90.45 o 
  -6   1   2       45.67       53.60     14.14 o 
  -5   1   2    24746.67    26553.69   1628.36 o 
  -4   1   2    24125.75    26036.58   1566.38 o 
  -3   1   2     1737.81     1665.59    107.74 o 
  -2   1   2       16.41        5.50     11.37 o 
  -1   1   2        0.86        6.23      5.06 o 
   0   1   2     2562.32     3116.55    244.81 o 
   1   1   2     6113.09     7372.38    445.60 o 
   2   1   2    29779.79    33597.23   1864.69 o 
   3   1   2     6475.23     6901.58    383.01 o 
   4   1   2     9377.58    10329.68    573.11 o 
   5   1   2       34.05        6.03      3.46 o 
   6   1   2      403.39      357.71     30.10 o 
   7   1   2      115.39      113.87      8.49 o 
   8   1   2      849.30      974.83     55.29 o 
   9   1   2       24.35       22.36      5.33 o 
  10   1   2     1531.72     1506.08    122.74 o 
  11   1   2      438.59      401.53     51.24 o 
  12   1   2        0.69        0.00      7.62 o 
  13   1   2      250.05      228.38     16.97 o 
  14   1   2       42.57       44.91      7.47 o 
  15   1   2       15.15        0.00      6.01 o 
  16   1   2        1.40        6.60      7.47 o 
 -18   2   2      170.07      161.54     14.93 o 
 -17   2   2       35.02       26.48     22.44 o 
 -16   2   2     1458.42     1468.83     99.65 o 
 -15   2   2        1.23        0.66     12.54 o 
 -14   2   2      724.42      773.90     53.51 o 
 -13   2   2     1929.83     2028.56    136.66 o 
 -12   2   2     3350.44     3259.19    197.93 o 
 -11   2   2     1304.03     1114.37     67.08 o 
 -10   2   2     7956.65     7227.07    414.08 o 
  -9   2   2     3185.44     3094.04    166.82 o 
  -8   2   2     3307.15     2976.16    165.31 o 
  -7   2   2     1920.60     1687.76    101.80 o 
  -6   2   2     4410.05     4606.86    305.02 o 
  -5   2   2     1486.90     1938.20    115.06 o 
  -4   2   2    12953.42    14609.97    801.07 o 
  -3   2   2     7082.41     6730.12    370.62 o 
  -2   2   2     5680.54     6316.29    428.12 o 
  -1   2   2      834.89      575.32     32.69 o 
   0   2   2    21072.35    24228.66   1343.59 o 
   1   2   2    29435.54    33454.82   2024.17 o 
   2   2   2      206.56      148.29      9.92 o 
   3   2   2     2393.70     2923.19    176.73 o 
   4   2   2       32.02        3.95      2.29 o 
   5   2   2     5529.26     4927.46    274.71 o 
   6   2   2     4699.04     4698.28    262.43 o 
   7   2   2    22087.50    21762.04   1311.68 o 
   8   2   2      224.48      261.50     27.72 o 
   9   2   2     3688.16     3396.62    205.96 o 
  10   2   2      103.63       91.13      7.92 o 
  11   2   2       47.28       42.28      8.75 o 
  12   2   2     2307.98     2256.85    137.94 o 
  13   2   2        7.97       31.24      8.19 o 
  14   2   2      429.94      434.27     43.57 o 
  15   2   2     1194.57     1198.35    116.14 o 
  16   2   2        2.96       13.20      9.24 o 
 -17   3   2      421.89      450.56     33.04 o 
 -16   3   2      589.18      561.47     41.57 o 
 -15   3   2      296.75      318.81     24.05 o 
 -14   3   2      408.48      417.62     30.32 o 
 -13   3   2      288.00      325.93     22.60 o 
 -12   3   2      648.83      586.63     37.32 o 
 -11   3   2      989.26      925.40    143.86 o 
 -10   3   2     2239.37     2086.11    227.19 o 
  -9   3   2      582.47      482.92     30.40 o 
  -8   3   2       93.09       52.73      8.32 o 
  -7   3   2     2837.45     2872.65    159.13 o 
  -6   3   2       18.66        9.83      3.26 o 
  -5   3   2       50.00       47.04     24.19 o 
  -4   3   2      746.97      723.22     40.84 o 
  -3   3   2      858.00      850.90     46.95 o 
  -2   3   2      251.88      206.88     20.19 o 
  -1   3   2     1311.68     1717.56     94.79 o 
   0   3   2     7906.20    10185.40    563.40 o 
   1   3   2    53533.19    59813.11   3306.63 o 
   2   3   2     6853.37     7483.70    451.89 o 
   3   3   2     1113.43      929.12     56.49 o 
   4   3   2     1968.11     1745.47    106.01 o 
   5   3   2       83.78      125.82      9.36 o 
   6   3   2     8680.20     8121.76    444.10 o 
   7   3   2     1713.47     1776.93    141.90 o 
   8   3   2     3775.45     3298.97    261.47 o 
   9   3   2      264.27      280.25     18.35 o 
  10   3   2       22.74       24.37      4.81 o 
  11   3   2      265.60      313.32     20.35 o 
  12   3   2        1.40       13.56     16.26 o 
  13   3   2        8.21       11.81     12.46 o 
  14   3   2      247.26      215.32     22.40 o 
  15   3   2      101.44      124.06     17.16 o 
  16   3   2        2.72        2.64     10.56 o 
 -17   4   2        3.01        0.00     23.10 o 
 -16   4   2      502.51      473.06     34.99 o 
 -15   4   2      125.66      126.84     15.18 o 
 -14   4   2      839.65      789.55     56.75 o 
 -13   4   2      673.86      668.36     42.68 o 
 -12   4   2      493.98      495.52     31.94 o 
 -11   4   2      921.37      879.44     98.87 o 
 -10   4   2      523.84      613.91     38.09 o 
  -9   4   2      586.83      546.16     34.03 o 
  -8   4   2      722.62      629.21     75.44 o 
  -7   4   2      565.99      608.90     37.83 o 
  -6   4   2     7366.92     7278.46    439.30 o 
  -5   4   2     3851.80     4246.14    234.64 o 
  -4   4   2     5451.19     4864.37    267.93 o 
  -3   4   2     1384.02     1483.46     82.18 o 
  -2   4   2      687.71      578.50     32.59 o 
  -1   4   2     1572.65     1329.09     91.59 o 
   0   4   2     3448.46     4325.39    241.75 o 
   1   4   2    11607.78    12054.59    663.44 o 
   2   4   2      523.68      532.90     32.94 o 
   3   4   2    10746.36    11498.60    697.64 o 
   4   4   2      301.41      368.10     24.14 o 
   5   4   2     1280.34     1393.99    112.68 o 
   6   4   2       43.00       50.74      9.47 o 
   7   4   2      799.83      978.76    106.24 o 
   8   4   2       15.58       12.78      3.69 o 
   9   4   2     1101.16     1014.18     65.15 o 
  10   4   2        1.17        0.00      4.56 o 
  11   4   2      569.00      572.25     36.44 o 
  12   4   2      349.08      313.85     21.52 o 
  13   4   2     1713.65     1769.73    182.13 o 
  14   4   2        1.15        2.81      8.87 o 
  15   4   2       92.16       90.37     14.56 o 
 -17   5   2      140.06      165.62     15.38 o 
 -16   5   2      174.80      176.03     15.38 o 
 -15   5   2       66.28       78.58      9.33 o 
 -14   5   2       13.88       11.89     10.27 o 
 -13   5   2      218.71      231.23     31.17 o 
 -12   5   2       16.36       14.23      8.02 o 
 -11   5   2      962.49      963.73     59.09 o 
 -10   5   2      189.70      209.84     20.19 o 
  -9   5   2      394.92      411.70     26.25 o 
  -8   5   2     1025.88     1191.31    197.92 o 
  -7   5   2      478.55      405.93     50.83 o 
  -6   5   2      570.90      627.84     36.03 o 
  -5   5   2    10149.93     9592.83    530.59 o 
  -4   5   2      534.35      484.06     59.95 o 
  -3   5   2     7633.72     7217.41    397.62 o 
  -2   5   2       72.47       42.82      8.11 o 
  -1   5   2      359.78      531.84     39.17 o 
   0   5   2     8519.40     7574.44    421.32 o 
   1   5   2      297.70      532.30     70.39 o 
   2   5   2     5691.80     5578.82    309.19 o 
   3   5   2       48.78      225.43     64.14 o 
   4   5   2      718.96      865.27     66.76 o 
   5   5   2      240.08      266.06     17.69 o 
   6   5   2      209.04      226.10     24.48 o 
   7   5   2        9.83       17.18      4.31 o 
   8   5   2      504.50      495.48     30.14 o 
   9   5   2       25.11       18.19      4.89 o 
  10   5   2     1425.57     1398.59     86.71 o 
  11   5   2      319.46      303.24     20.77 o 
  12   5   2      364.36      404.30     38.93 o 
  13   5   2        7.61        7.92      8.76 o 
  14   5   2      160.43      159.84     29.69 o 
  15   5   2      298.13      290.60     28.69 o 
 -16   6   2      201.69      281.32     22.34 o 
 -15   6   2       32.57       75.52     34.31 o 
 -14   6   2      364.48      373.92     30.39 o 
 -13   6   2       92.28      119.60     11.08 o 
 -12   6   2       98.27      128.67     11.75 o 
 -11   6   2      143.12      165.89     13.08 o 
 -10   6   2     2678.27     2594.49    204.54 o 
  -9   6   2     1110.96     1170.31    111.44 o 
  -8   6   2      522.77      473.50     90.10 o 
  -7   6   2       56.26       28.84     12.06 o 
  -6   6   2       28.81       33.23     25.23 o 
  -5   6   2       61.02       63.75      6.87 o 
  -4   6   2      211.89      186.69     16.96 o 
  -3   6   2      114.75      137.81      9.78 o 
  -2   6   2      233.55      236.50     24.18 o 
  -1   6   2     1749.49     2038.43    114.82 o 
   0   6   2     2773.21     2580.87    177.00 o 
   1   6   2     1512.62     1687.65     94.03 o 
   2   6   2     1785.62     1760.08     98.54 o 
   3   6   2      894.97      926.83     52.68 o 
   4   6   2       59.49       49.20      5.47 o 
   5   6   2     4481.18     4140.42    252.66 o 
   6   6   2      839.89      861.67     54.22 o 
   7   6   2     3769.25     3686.08    246.97 o 
   8   6   2      375.03      365.20     25.10 o 
   9   6   2       13.94       31.98      6.23 o 
  10   6   2      157.34      157.19     19.20 o 
  11   6   2        5.18       13.36     11.22 o 
  12   6   2       79.40      100.36     27.72 o 
  13   6   2        1.38        8.63     13.86 o 
  14   6   2      107.33      144.86     19.00 o 
 -15   7   2      652.63      647.95     43.13 o 
 -14   7   2       94.58       69.11     11.31 o 
 -13   7   2     1567.84     1702.71    106.60 o 
 -12   7   2      283.95      266.62     19.56 o 
 -11   7   2      851.66      897.07     56.48 o 
 -10   7   2      713.62      707.76     44.58 o 
  -9   7   2      732.52      675.18    120.55 o 
  -8   7   2      746.69      764.95    142.87 o 
  -7   7   2     1616.48     1647.37     92.32 o 
  -6   7   2      261.30      237.20     42.53 o 
  -5   7   2      796.22      737.50     54.09 o 
  -4   7   2      322.57      338.48     21.15 o 
  -3   7   2      154.33      175.91     13.76 o 
  -2   7   2     2596.05     2697.61    148.59 o 
  -1   7   2     1285.84     1131.54     64.57 o 
   0   7   2      644.45      602.11     67.62 o 
   1   7   2      175.69      125.92     11.94 o 
   2   7   2       35.26       12.05      5.10 o 
   3   7   2     1096.11     1091.93     62.96 o 
   4   7   2     1435.62     1420.29     87.00 o 
   5   7   2        2.90       10.55      4.94 o 
   6   7   2     2821.41     2827.95    172.74 o 
   7   7   2       95.40      119.84     14.56 o 
   8   7   2     1604.92     1691.77    103.90 o 
   9   7   2      323.73      317.31     28.99 o 
  10   7   2      875.51      996.49    107.56 o 
  11   7   2       61.60       89.14     14.17 o 
  12   7   2      325.02      377.52     77.21 o 
  13   7   2      388.92      461.80     68.63 o 
 -14   8   2       38.24       40.98     12.46 o 
 -13   8   2        4.33        0.00      5.89 o 
 -12   8   2      126.01      105.27     21.39 o 
 -11   8   2      191.41      159.28     31.43 o 
 -10   8   2        6.96        2.05     34.29 o 
  -9   8   2      327.84      269.29     34.86 o 
  -8   8   2       35.81       50.50     10.10 o 
  -7   8   2      360.97      403.08     30.86 o 
  -6   8   2       89.14      102.84     25.57 o 
  -5   8   2      233.31      267.74     16.93 o 
  -4   8   2      135.91      102.92      8.71 o 
  -3   8   2       31.99       24.10     11.12 o 
  -2   8   2     1822.41     1873.07    104.70 o 
  -1   8   2      251.05      237.79     41.86 o 
   0   8   2      137.68      140.98     17.18 o 
   1   8   2       25.54       20.65     10.61 o 
   2   8   2      203.78      253.54     20.66 o 
   3   8   2      307.80      344.40     21.27 o 
   4   8   2        4.96       16.71      7.67 o 
   5   8   2      110.13      128.28     10.92 o 
   6   8   2       10.23       16.91     12.19 o 
   7   8   2       31.39       28.80     30.35 o 
   8   8   2      144.88      147.00     32.33 o 
   9   8   2       54.27      100.70     54.11 o 
  10   8   2       23.33       18.48     10.02 o 
  11   8   2      218.11      252.49     56.75 o 
  12   8   2      158.85      221.50     69.29 o 
 -13   9   2      532.18      698.35     54.17 o 
 -12   9   2       30.26       69.55      9.14 o 
 -11   9   2      738.71      709.89     45.66 o 
 -10   9   2        0.54        0.00     34.86 o 
  -9   9   2      507.03      456.04     64.40 o 
  -8   9   2      288.64      330.51     23.62 o 
  -7   9   2     2043.45     2200.74    133.00 o 
  -6   9   2      465.82      462.28     28.25 o 
  -5   9   2      680.19      664.62     55.97 o 
  -4   9   2      890.64      823.98     51.61 o 
  -3   9   2      800.68      938.19     71.42 o 
  -2   9   2     1329.98     1367.58     78.53 o 
  -1   9   2       17.43       24.48     30.44 o 
   0   9   2       99.71       97.02      8.58 o 
   1   9   2       13.41       21.23      6.29 o 
   2   9   2     2452.82     2665.10    185.59 o 
   3   9   2      431.29      291.93     54.60 o 
   4   9   2     4368.20     4172.57    256.02 o 
   5   9   2       85.61       61.74     12.38 o 
   6   9   2     1025.04     1023.02    138.58 o 
   7   9   2      328.63      329.69     55.43 o 
   8   9   2       57.66       87.22     14.17 o 
   9   9   2      125.99      127.40     18.54 o 
  10   9   2      518.96      640.04    115.48 o 
  11   9   2        1.41       22.06     12.25 o 
 -12  10   2        4.93       29.21     10.31 o 
 -11  10   2      112.38       96.41     11.43 o 
 -10  10   2        0.10        3.03     57.91 o 
  -9  10   2      225.55      187.21     89.23 o 
  -8  10   2        4.14        0.00     54.67 o 
  -7  10   2        3.30        0.00     56.39 o 
  -6  10   2       66.27       74.76     39.11 o 
  -5  10   2      295.50      277.06     19.60 o 
  -4  10   2        2.21       16.07     28.13 o 
  -3  10   2       22.86       38.13     20.81 o 
  -2  10   2      143.04      131.84     15.05 o 
  -1  10   2     1180.19     1136.34     66.39 o 
   0  10   2      128.69      109.13      9.89 o 
   1  10   2      631.16      673.62     39.94 o 
   2  10   2      513.97      485.11     29.65 o 
   3  10   2       57.96       23.78     15.99 o 
   4  10   2        2.37        3.65      9.40 o 
   5  10   2      214.29      215.12     24.51 o 
   6  10   2       25.67       38.51     29.03 o 
   7  10   2       52.05       76.57     13.73 o 
   8  10   2       51.37       55.16     23.76 o 
   9  10   2       26.36       54.15     15.18 o 
  10  10   2       78.33      103.12     20.46 o 
 -10  11   2       76.41       51.34      9.24 o 
  -9  11   2        2.65       10.48      9.35 o 
  -8  11   2      182.76      194.11     53.15 o 
  -7  11   2      429.28      493.19     64.08 o 
  -6  11   2      179.84      214.84     66.97 o 
  -5  11   2      999.15     1025.80     85.06 o 
  -4  11   2      119.35      143.41     12.49 o 
  -3  11   2     1400.69     1354.61     78.49 o 
  -2  11   2      401.69      464.01     29.37 o 
  -1  11   2      292.54      262.56     19.01 o 
   0  11   2     2090.16     2084.94    117.52 o 
   1  11   2      201.40      219.67     16.25 o 
   2  11   2      168.40      139.88     18.98 o 
   3  11   2        1.23       12.36     10.69 o 
   4  11   2       99.83      146.95     30.28 o 
   5  11   2       48.54       61.02     13.68 o 
   6  11   2      177.58      250.01     65.33 o 
   7  11   2        8.90       13.96     12.43 o 
   8  11   2      568.95      671.76     69.95 o 
  -8  12   2      121.20      155.24     17.93 o 
  -7  12   2       90.65       85.69     55.60 o 
  -6  12   2      200.55      219.69     25.03 o 
  -5  12   2        4.25        1.13     22.44 o 
  -4  12   2      114.02       69.05     14.52 o 
  -3  12   2      109.88      125.24     13.57 o 
  -2  12   2        2.13        3.99     15.80 o 
  -1  12   2       23.92       28.89     11.96 o 
   0  12   2       42.61       19.69      7.58 o 
   1  12   2       28.28       15.69     10.93 o 
   2  12   2      358.32      380.59     34.38 o 
   3  12   2      311.93      372.21     66.27 o 
   4  12   2       18.90        0.00     20.89 o 
   5  12   2       10.65        0.00     13.44 o 
   6  12   2       97.77      146.03     58.73 o 
  -4  13   2      159.53      171.59     15.72 o 
  -3  13   2        7.28        0.00      8.19 o 
  -2  13   2      102.30       63.92      9.64 o 
  -1  13   2       23.77       36.16     11.94 o 
   0  13   2       44.49       10.71     12.08 o 
   1  13   2      159.83      100.58     16.19 o 
   2  13   2       30.06       13.68     10.87 o 
 -18   1   3       34.96       52.58     10.56 o 
 -17   1   3      461.06      420.38     40.91 o 
 -16   1   3      273.44      292.62     22.34 o 
 -15   1   3     1178.46     1126.94     77.31 o 
 -14   1   3      546.49      576.08     40.52 o 
 -13   1   3      467.10      466.21     32.88 o 
 -12   1   3      241.95      265.66    138.58 o 
 -11   1   3      160.54      124.94     23.49 o 
 -10   1   3     2214.63     1896.43    112.96 o 
  -9   1   3     2423.56     2183.60    111.64 o 
  -8   1   3    23701.11    24465.71   1313.38 o 
  -7   1   3     4401.23     4398.88    265.13 o 
  -6   1   3    12141.46    11762.86    713.02 o 
  -5   1   3    27396.41    30913.97   1844.45 o 
  -4   1   3     1089.83     1656.64     98.27 o 
  -3   1   3     1362.43     1622.77    210.63 o 
  -2   1   3      263.23      205.85     12.96 o 
  -1   1   3     4005.46     3373.01    785.54 o 
   0   1   3     6359.16     6924.02    545.61 o 
   1   1   3      145.44      103.30     11.74 o 
   2   1   3     4532.27     4420.07    246.63 o 
   3   1   3     1214.63     1443.38     81.06 o 
   4   1   3      109.05       53.34      5.68 o 
   5   1   3     2663.25     2840.86    158.65 o 
   6   1   3     3585.74     3221.03    179.99 o 
   7   1   3       36.98       21.56      4.25 o 
   8   1   3     6871.43     6869.23    382.79 o 
   9   1   3     1234.63     1056.72     60.58 o 
  10   1   3     3925.16     3730.21    208.58 o 
  11   1   3     1184.60     1177.93     67.92 o 
  12   1   3      781.22      826.05     49.29 o 
  13   1   3      724.87      776.27     48.96 o 
  14   1   3      492.66      646.69     64.67 o 
  15   1   3      256.72      337.86     36.95 o 
 -18   2   3        6.89        0.00      6.01 o 
 -17   2   3        9.98        0.00      6.01 o 
 -16   2   3       24.98       19.14      6.53 o 
 -15   2   3       15.96       15.18      5.60 o 
 -14   2   3      320.30      325.05     32.33 o 
 -13   2   3      312.18      225.90    141.88 o 
 -12   2   3       85.62       93.94     28.45 o 
 -11   2   3       64.96       63.26      8.79 o 
 -10   2   3       58.63       33.50     12.38 o 
  -9   2   3       71.79       56.21     13.91 o 
  -8   2   3      294.25      334.62     22.48 o 
  -7   2   3      748.69      702.67     88.20 o 
  -6   2   3     7312.15     7861.93    520.34 o 
  -5   2   3      527.77      872.52     80.44 o 
  -4   2   3       23.64       35.05      3.49 o 
  -3   2   3     8146.50     8274.31    557.46 o 
  -2   2   3     1104.31     1172.52     64.71 o 
  -1   2   3     6741.08     7743.52    465.83 o 
   0   2   3     1949.40     2318.22    139.80 o 
   1   2   3     3633.82     3839.37    301.93 o 
   2   2   3       97.18      177.81     11.33 o 
   3   2   3      269.68      244.46     15.41 o 
   4   2   3        5.95       13.18      2.31 o 
   5   2   3      824.83      684.25     38.79 o 
   6   2   3     1226.56     1232.49     72.20 o 
   7   2   3       45.10       42.88      6.48 o 
   8   2   3      242.09      229.34     20.87 o 
   9   2   3      751.91      834.53     62.10 o 
  10   2   3      286.29      336.92     21.52 o 
  11   2   3        0.84       23.53     10.86 o 
  12   2   3      442.73      430.24     29.08 o 
  13   2   3      238.39      230.10     23.07 o 
  14   2   3       70.33      113.23     14.88 o 
  15   2   3        2.38        2.64     10.56 o 
 -18   3   3        0.10        0.00      6.53 o 
 -17   3   3      272.28      268.83     21.80 o 
 -16   3   3        8.77       14.31     11.22 o 
 -15   3   3     2571.54     2519.55    169.99 o 
 -14   3   3      371.82      407.62     31.67 o 
 -13   3   3      667.43      666.33    287.71 o 
 -12   3   3      534.76      553.48    114.67 o 
 -11   3   3     1771.32     1585.85    289.42 o 
 -10   3   3      589.66      559.88     69.42 o 
  -9   3   3       16.26        7.31      3.82 o 
  -8   3   3     2875.60     2648.85    159.31 o 
  -7   3   3     3726.76     3776.39    227.87 o 
  -6   3   3     2168.51     2536.35    152.78 o 
  -5   3   3        2.37        0.00      3.25 o 
  -4   3   3     2554.54     2860.52    156.77 o 
  -3   3   3      249.25      171.98     20.46 o 
  -2   3   3     8382.22     8786.14    481.90 o 
  -1   3   3      509.04      750.88     42.59 o 
   0   3   3     6270.03     6512.56    393.34 o 
   1   3   3      778.04      889.52     55.24 o 
   2   3   3     8820.42     9698.27    585.95 o 
   3   3   3      504.86      520.11     32.41 o 
   4   3   3    17584.91    18956.64   1144.15 o 
   5   3   3     2789.43     3543.09    198.32 o 
   6   3   3     2324.15     2427.41    136.55 o 
   7   3   3     1034.32     1015.61     57.23 o 
   8   3   3     1781.53     1644.29     92.78 o 
   9   3   3     1841.05     1945.99    110.35 o 
  10   3   3       72.96       87.69      8.26 o 
  11   3   3      220.16      216.02     37.53 o 
  12   3   3      581.60      554.23     48.52 o 
  13   3   3        1.82        0.00      6.42 o 
  14   3   3      242.59      248.22     38.93 o 
  15   3   3       68.01       39.59     11.88 o 
 -17   4   3        7.66        0.00     18.48 o 
 -16   4   3      856.78      902.74     62.53 o 
 -15   4   3       10.91       15.18      6.53 o 
 -14   4   3      290.00      257.79     31.67 o 
 -13   4   3      437.87      380.19    118.11 o 
 -12   4   3      425.21      323.66    107.71 o 
 -11   4   3       57.34       33.10      6.83 o 
 -10   4   3     2255.07     1977.48    153.10 o 
  -9   4   3     3699.30     3732.20    222.62 o 
  -8   4   3       13.51        4.78     18.86 o 
  -7   4   3        5.70        2.57     10.84 o 
  -6   4   3     1311.95     1409.13     78.25 o 
  -5   4   3     1373.79     1448.16     81.15 o 
  -4   4   3     4100.26     4036.35    222.93 o 
  -3   4   3     1000.40      969.64     65.89 o 
  -2   4   3      450.68      333.55     26.69 o 
  -1   4   3     2688.22     2711.28    149.04 o 
   0   4   3     1317.57     1517.69     84.48 o 
   1   4   3     8280.06     8091.93    488.63 o 
   2   4   3     2520.36     3260.67    197.51 o 
   3   4   3     7864.43     7607.94    459.34 o 
   4   4   3     1622.73     1531.00     92.63 o 
   5   4   3      146.55      163.03     11.73 o 
   6   4   3     1355.97     1365.63     83.23 o 
   7   4   3      370.10      344.69     21.53 o 
   8   4   3      766.52      880.78     51.27 o 
   9   4   3      427.38      408.76     44.85 o 
  10   4   3      667.28      657.25    102.94 o 
  11   4   3      254.86      254.88     26.30 o 
  12   4   3      264.62      349.27     33.49 o 
  13   4   3       84.77      101.99     27.72 o 
  14   4   3       31.92       34.05     12.54 o 
  15   4   3       15.16       33.90     11.27 o 
 -17   5   3      428.08      403.41     47.51 o 
 -16   5   3      262.89      318.92     44.21 o 
 -15   5   3      486.29      436.10     32.19 o 
 -14   5   3      173.06      156.39     13.33 o 
 -13   5   3       55.51       43.81     16.57 o 
 -12   5   3      772.20      807.43     80.01 o 
 -11   5   3     1014.87     1091.20     97.84 o 
 -10   5   3      357.86      460.42     30.16 o 
  -9   5   3     2937.32     2750.20    163.28 o 
  -8   5   3     1087.05     1166.80     71.16 o 
  -7   5   3     1863.00     1888.46    104.75 o 
  -6   5   3      930.55      706.40     48.01 o 
  -5   5   3     1663.34     1684.43     93.79 o 
  -4   5   3      124.68       46.93      7.60 o 
  -3   5   3      113.96       99.49     13.18 o 
  -2   5   3      601.26      412.73     23.71 o 
  -1   5   3      529.71      525.85     57.35 o 
   0   5   3    13021.18    14116.35    782.24 o 
   1   5   3       51.46       53.61     22.91 o 
   2   5   3    21107.39    23221.26   1382.17 o 
   3   5   3     2814.56     3075.16    187.92 o 
   4   5   3     4672.98     5437.44    329.48 o 
   5   5   3       46.86       52.30      5.85 o 
   6   5   3       88.00       66.18     14.26 o 
   7   5   3        5.52        2.03      5.46 o 
   8   5   3     2922.85     3022.12    168.81 o 
   9   5   3       38.18       28.46      9.23 o 
  10   5   3      916.12      941.45    138.22 o 
  11   5   3      565.62      489.16     49.49 o 
  12   5   3      164.08      209.82     25.08 o 
  13   5   3      431.86      465.40     40.96 o 
  14   5   3        0.89        0.00      8.87 o 
 -16   6   3      184.88      151.79     14.00 o 
 -15   6   3      100.55       69.62     15.18 o 
 -14   6   3      944.73     1012.44     63.61 o 
 -13   6   3       80.23      108.25     29.73 o 
 -12   6   3       35.28       43.52      7.43 o 
 -11   6   3      205.49      205.74     15.99 o 
 -10   6   3      197.97      214.02     30.35 o 
  -9   6   3      625.02      607.98     95.71 o 
  -8   6   3      104.38       80.32     49.11 o 
  -7   6   3     1398.84     1276.44     86.38 o 
  -6   6   3     8916.96     8800.94    484.11 o 
  -5   6   3     1295.46     1056.73     80.23 o 
  -4   6   3     1511.17     1574.84     87.72 o 
  -3   6   3     9693.38     9096.59    497.58 o 
  -2   6   3      862.36      696.15     76.58 o 
  -1   6   3     6689.96     6318.13    348.42 o 
   0   6   3     4627.73     4894.67    261.97 o 
   1   6   3       56.04      144.24     28.86 o 
   2   6   3     5999.81     6638.92    367.42 o 
   3   6   3     3046.87     3228.20    193.76 o 
   4   6   3       46.49      105.80     39.81 o 
   5   6   3      606.92      619.25     53.26 o 
   6   6   3      200.65      238.67     27.95 o 
   7   6   3      549.02      518.47     46.15 o 
   8   6   3        1.39        9.53      7.61 o 
   9   6   3      639.89      558.26    109.54 o 
  10   6   3       70.43       64.04     12.25 o 
  11   6   3     1269.66     1303.19    147.81 o 
  12   6   3      247.46      321.25     61.37 o 
  13   6   3      183.38      258.38     44.21 o 
 -15   7   3      178.15      202.29     16.50 o 
 -14   7   3       28.67       28.22     15.12 o 
 -13   7   3      669.56      580.45    139.92 o 
 -12   7   3     1052.55     1017.13    192.65 o 
 -11   7   3       16.85        0.00     15.24 o 
 -10   7   3      656.09      686.60     44.00 o 
  -9   7   3       19.23        2.26     12.98 o 
  -8   7   3      530.32      566.16     36.14 o 
  -7   7   3     1985.99     2069.21    125.97 o 
  -6   7   3        1.69       15.84      9.37 o 
  -5   7   3       36.82       52.87      6.10 o 
  -4   7   3     2912.22     3255.09    178.83 o 
  -3   7   3      872.91      840.83     62.91 o 
  -2   7   3      243.69      323.44     65.32 o 
  -1   7   3     1797.85     1535.89     87.15 o 
   0   7   3      767.13      741.64     43.64 o 
   1   7   3      208.75      253.89     43.24 o 
   2   7   3     1522.10     1512.26     85.18 o 
   3   7   3      143.90      125.87     18.24 o 
   4   7   3     2729.31     2669.78    162.46 o 
   5   7   3      307.62      391.36     34.57 o 
   6   7   3     1770.46     1882.06    150.12 o 
   7   7   3      560.01      633.43     85.79 o 
   8   7   3      995.00     1013.54    184.11 o 
   9   7   3     1640.15     1527.19    247.46 o 
  10   7   3       95.80      136.50     18.48 o 
  11   7   3      287.35      311.13     53.45 o 
  12   7   3      149.60      188.11     40.91 o 
  13   7   3       94.55      107.17     17.34 o 
 -15   8   3        1.99       26.63     14.05 o 
 -14   8   3      358.09      466.50     42.14 o 
 -13   8   3       25.96       50.62     30.42 o 
 -12   8   3     1427.65     1421.21    161.92 o 
 -11   8   3      239.55      301.09     31.10 o 
 -10   8   3      340.08      306.36     28.76 o 
  -9   8   3      890.31      877.07     76.58 o 
  -8   8   3       28.08       30.97     23.04 o 
  -7   8   3     1802.02     1753.47    105.40 o 
  -6   8   3      982.32      956.18     55.09 o 
  -5   8   3      392.93      448.45     27.07 o 
  -4   8   3        5.81        0.74     11.94 o 
  -3   8   3      905.31      933.13     54.44 o 
  -2   8   3      474.34      398.07     53.37 o 
  -1   8   3      909.64     1035.20     75.05 o 
   0   8   3     2143.53     2032.15    114.83 o 
   1   8   3     2012.29     2002.80    111.36 o 
   2   8   3       73.16       64.58     11.07 o 
   3   8   3     8677.95     8359.90    504.38 o 
   4   8   3      153.94      162.97     34.97 o 
   5   8   3     2225.93     2284.70    186.09 o 
   6   8   3      360.59      355.72     61.37 o 
   7   8   3      173.11      207.77     44.21 o 
   8   8   3       45.91       65.97     12.86 o 
   9   8   3      359.41      354.39     34.61 o 
  10   8   3      961.66     1073.85    197.31 o 
  11   8   3       22.12       19.92     11.12 o 
  12   8   3     1038.71     1066.45    104.26 o 
 -13   9   3      134.13      177.04     26.49 o 
 -12   9   3      146.64      173.03     25.38 o 
 -11   9   3      121.32      114.17     14.67 o 
 -10   9   3      169.24      269.30     31.45 o 
  -9   9   3       15.41        8.25     10.57 o 
  -8   9   3     1247.27     1236.24     76.09 o 
  -7   9   3      402.76      414.87     34.16 o 
  -6   9   3       76.09       68.96     26.95 o 
  -5   9   3      111.96      127.14     23.80 o 
  -4   9   3       43.75       24.38     29.36 o 
  -3   9   3        1.47       22.61     20.47 o 
  -2   9   3        2.41        0.00      4.81 o 
  -1   9   3       39.18       26.04      5.36 o 
   0   9   3      875.37      622.09     78.92 o 
   1   9   3        0.35        2.07      9.31 o 
   2   9   3       76.05      100.02      9.69 o 
   3   9   3      460.72      459.22     36.65 o 
   4   9   3      363.78      477.23     50.15 o 
   5   9   3      165.97      177.76     38.27 o 
   6   9   3      337.85      387.23     72.59 o 
   7   9   3       53.57       77.25     26.40 o 
   8   9   3      191.55      240.32     25.97 o 
   9   9   3      528.13      611.54     56.75 o 
  10   9   3      376.17      358.98     33.77 o 
  11   9   3        0.52        0.00     37.61 o 
 -12  10   3      256.96      255.61     58.86 o 
 -11  10   3      127.46      134.35     33.91 o 
 -10  10   3      100.10      107.63     57.74 o 
  -9  10   3        1.77        9.26     73.16 o 
  -8  10   3     1714.80     1793.38    195.45 o 
  -7  10   3      708.49      712.96     46.48 o 
  -6  10   3     1831.06     2071.86    208.16 o 
  -5  10   3      761.68      834.55     49.46 o 
  -4  10   3      987.94     1023.07     59.34 o 
  -3  10   3     2254.47     2329.04    131.52 o 
  -2  10   3      737.51      795.84     53.53 o 
  -1  10   3      768.07      733.76     44.54 o 
   0  10   3     1097.04     1160.75     83.57 o 
   1  10   3      546.01      521.16     41.75 o 
   2  10   3       27.77        5.65      9.50 o 
   3  10   3       96.81      125.97     15.63 o 
   4  10   3        9.93        6.19     11.06 o 
   5  10   3      367.97      405.94     43.55 o 
   6  10   3       95.43      138.67     36.95 o 
   7  10   3      626.12      654.65     73.25 o 
   8  10   3        0.85        0.00     11.27 o 
   9  10   3      565.21      611.47     78.53 o 
 -10  11   3       23.39       30.31     69.34 o 
  -9  11   3       51.26       87.62     40.15 o 
  -8  11   3      266.40      333.74     38.10 o 
  -7  11   3      300.38      386.33     52.17 o 
  -6  11   3        7.88        0.00     49.91 o 
  -5  11   3      106.51      149.18     25.54 o 
  -4  11   3      115.19      161.96     21.42 o 
  -3  11   3       10.83        8.18      6.62 o 
  -2  11   3      378.72      412.52     30.10 o 
  -1  11   3      273.37      325.73     21.08 o 
   0  11   3      310.12      381.27     56.58 o 
   1  11   3      101.95       66.86     12.18 o 
   2  11   3      146.29      166.86     19.11 o 
   3  11   3      162.23      131.41     16.97 o 
   4  11   3      179.05      155.87     20.18 o 
   5  11   3       15.36       23.57     12.25 o 
   6  11   3      328.50      364.86    106.90 o 
   7  11   3        0.06        0.00     12.10 o 
  -8  12   3      134.18      104.83     62.07 o 
  -7  12   3       87.94      111.12     73.22 o 
  -6  12   3       42.09       92.71     13.30 o 
  -5  12   3      268.83      248.42     19.75 o 
  -4  12   3       45.72       12.95      8.00 o 
  -3  12   3      347.42      314.17     21.32 o 
  -2  12   3      404.85      350.68     52.66 o 
  -1  12   3       18.41        4.52      8.89 o 
   0  12   3      245.65      301.25     32.12 o 
   1  12   3       24.49        1.35      9.71 o 
   2  12   3        2.25        0.95     11.81 o 
   3  12   3     1080.44     1062.92     79.17 o 
   4  12   3      159.17      120.99     19.11 o 
   5  12   3      986.40     1021.76    133.96 o 
  -3  13   3      202.88      274.34     62.03 o 
  -2  13   3       18.85        0.00     10.93 o 
  -1  13   3      108.45      125.64     17.43 o 
   0  13   3       24.01       22.03     11.03 o 
 -18   0   4       22.59       32.99     10.56 o 
 -17   0   4      242.66      215.12     25.08 o 
 -16   0   4      166.41      135.94     17.16 o 
 -15   0   4        8.77       21.12      7.92 o 
 -14   0   4       62.42       50.15      9.24 o 
 -13   0   4       99.88      112.20    116.80 o 
 -12   0   4      854.86      147.81    167.61 o 
 -11   0   4     2317.81     1826.57    174.21 o 
 -10   0   4       18.07       26.35     10.28 o 
  -9   0   4    19662.66    19301.38   1411.78 o 
  -8   0   4      380.80      288.34     64.24 o 
  -7   0   4     3461.34     3141.45    244.74 o 
  -6   0   4     4977.98     5376.55    422.63 o 
  -5   0   4    23588.35    25345.30   2370.27 o 
  -4   0   4       19.16      118.57     69.95 o 
  -3   0   4     2670.52        9.24      2.64 o 
  -2   0   4     2480.37     2563.79    204.15 o 
  -1   0   4    15475.70    17166.80   1341.59 o 
   0   0   4    18242.31    20308.86   1589.99 o 
   1   0   4     1018.92     1100.82     88.34 o 
   2   0   4      667.56      906.01     74.33 o 
   3   0   4       54.35      104.44     15.18 o 
   4   0   4      215.43      223.41     20.39 o 
   5   0   4     3481.23     3645.92    286.95 o 
   6   0   4       93.04       75.24      8.84 o 
   7   0   4    12021.00    11862.41    932.89 o 
   8   0   4     4585.77     4063.17    321.10 o 
   9   0   4     2136.44     2142.54    170.21 o 
  10   0   4     3005.82     2958.73    236.81 o 
  11   0   4        5.95       10.96     10.56 o 
  12   0   4     2511.24     2617.75    210.64 o 
  13   0   4      376.46      427.61     83.15 o 
 -18   1   4      187.57      178.85     15.38 o 
 -17   1   4       33.06        9.24      6.60 o 
 -16   1   4       29.39       35.21     17.82 o 
 -15   1   4        0.53        0.00     17.82 o 
 -14   1   4       72.96       56.76     42.31 o 
 -13   1   4      857.97      858.96    413.75 o 
 -12   1   4      151.07        0.00    115.67 o 
 -11   1   4      256.72       71.27    104.52 o 
 -10   1   4     2715.27     2661.26    160.49 o 
  -9   1   4    17204.03    17037.45    999.79 o 
  -8   1   4       68.00       75.61      6.49 o 
  -7   1   4     6552.05     6497.07    383.43 o 
  -6   1   4      100.81       71.50     18.54 o 
  -5   1   4     1100.31     1357.54     74.54 o 
  -4   1   4     2214.12     2876.50    195.67 o 
  -3   1   4    29295.82    34038.27   1990.72 o 
  -2   1   4     3380.01     3608.39    284.21 o 
  -1   1   4      178.77      186.86     12.42 o 
   0   1   4     5152.83     5827.50    459.43 o 
   1   1   4       25.56       74.24      5.66 o 
   2   1   4     2861.50     2789.27    155.77 o 
   3   1   4     5976.82     6808.75    379.42 o 
   4   1   4       70.44      184.90     12.01 o 
   5   1   4      832.02      974.60     56.34 o 
   6   1   4      532.97      723.50     46.10 o 
   7   1   4     3191.84     3309.20    185.41 o 
   8   1   4      880.98      871.10     50.48 o 
   9   1   4      884.57      888.63     51.52 o 
  10   1   4      391.69      412.22     25.62 o 
  11   1   4        2.20       10.42      7.58 o 
  12   1   4      129.73      149.46     18.43 o 
  13   1   4     1431.92     1434.70    118.27 o 
  14   1   4       99.24      109.54     54.11 o 
 -18   2   4      448.12      489.67     35.92 o 
 -17   2   4      114.92      121.25     28.38 o 
 -16   2   4     1588.44     1577.37    107.21 o 
 -15   2   4     2860.37     2933.84    197.31 o 
 -14   2   4      408.14      351.15    227.66 o 
 -13   2   4     1268.51     1152.06    613.69 o 
 -12   2   4       40.53       66.40     61.69 o 
 -11   2   4      927.91      893.94     54.76 o 
 -10   2   4      856.14      948.55     61.61 o 
  -9   2   4     1801.09     1997.30    119.78 o 
  -8   2   4      422.60      350.47     43.98 o 
  -7   2   4    10222.89     9606.03    578.33 o 
  -6   2   4       17.20       17.48      7.62 o 
  -5   2   4      759.42      572.78     55.43 o 
  -4   2   4       56.57       72.38     10.35 o 
  -3   2   4        8.98       21.42      7.09 o 
  -2   2   4     2157.34     2233.02    135.27 o 
  -1   2   4     2550.10     2609.55    157.45 o 
   0   2   4       25.18       21.47      3.82 o 
   1   2   4    25601.55    25508.53   2003.10 o 
   2   2   4     1376.93     1346.04     81.93 o 
   3   2   4    29354.68    29058.54   1612.12 o 
   4   2   4     1975.76     1688.78    107.82 o 
   5   2   4      326.00      253.33     20.38 o 
   6   2   4     1371.73     1217.61     97.72 o 
   7   2   4       91.89       86.96     15.24 o 
   8   2   4     4366.89     4217.13    235.80 o 
   9   2   4       15.36       26.90     10.29 o 
  10   2   4     2741.35     2698.96    152.30 o 
  11   2   4      943.61      921.14     75.29 o 
  12   2   4       21.59       30.72      8.54 o 
  13   2   4       24.80       23.64     13.20 o 
  14   2   4      130.82      143.78     18.11 o 
 -18   3   4       46.28       67.59     18.48 o 
 -17   3   4       52.29       35.49     16.50 o 
 -16   3   4      503.34      505.09     81.17 o 
 -15   3   4      373.26      309.82    135.28 o 
 -14   3   4     1017.63      990.47    498.21 o 
 -13   3   4      623.97      645.34    243.50 o 
 -12   3   4      243.71      200.32     42.86 o 
 -11   3   4      104.86      104.95     20.38 o 
 -10   3   4     1439.49     1349.85    121.72 o 
  -9   3   4     8584.20     8527.11    496.73 o 
  -8   3   4      462.47      391.76     37.83 o 
  -7   3   4      326.05      518.19     74.24 o 
  -6   3   4       33.45       18.15      3.53 o 
  -5   3   4     4751.01     5640.12    311.49 o 
  -4   3   4      316.62      332.16     30.98 o 
  -3   3   4     3032.57     3235.34    178.29 o 
  -2   3   4     1121.12     1194.46     66.27 o 
  -1   3   4     1856.86     1920.96    116.53 o 
   0   3   4     3792.19     3256.75    197.21 o 
   1   3   4     2862.77     3070.77    185.95 o 
   2   3   4      852.16      461.48     29.02 o 
   3   3   4      394.99      380.93     24.54 o 
   4   3   4      723.59      496.23     31.65 o 
   5   3   4      312.79      281.99     20.13 o 
   6   3   4        3.22        2.32      6.67 o 
   7   3   4     3422.08     3409.18    191.75 o 
   8   3   4        8.25       16.97      7.24 o 
   9   3   4     1522.53     1540.71    154.79 o 
  10   3   4      170.95      222.38     20.52 o 
  11   3   4      100.41      106.70     13.89 o 
  12   3   4      633.77      510.61     44.91 o 
  13   3   4      292.50      323.34     30.37 o 
  14   3   4        6.79        0.00      8.94 o 
 -18   4   4       53.38       44.32      7.89 o 
 -17   4   4      103.97      175.61     15.38 o 
 -16   4   4      864.60      894.76     62.05 o 
 -15   4   4      137.75       73.34     81.68 o 
 -14   4   4       35.03       52.50     57.00 o 
 -13   4   4       49.22       60.04     19.05 o 
 -12   4   4      966.88      900.02    124.58 o 
 -11   4   4      506.23      408.84     94.36 o 
 -10   4   4      871.49      816.68     50.48 o 
  -9   4   4     2851.47     2677.80    158.12 o 
  -8   4   4     1173.15      842.61     51.47 o 
  -7   4   4     1156.82     1168.66     65.03 o 
  -6   4   4      410.24      530.55     74.30 o 
  -5   4   4     2758.61     2442.57    134.90 o 
  -4   4   4     1354.02     1319.27     89.69 o 
  -3   4   4     5215.11     4676.55    257.90 o 
  -2   4   4     4077.64     3890.18    214.10 o 
  -1   4   4    15955.26    17616.06    970.86 o 
   0   4   4     1021.63     1083.58     66.39 o 
   1   4   4       93.23      189.06     14.23 o 
   2   4   4     3941.13     4313.01    260.40 o 
   3   4   4     2011.43     1940.70    117.91 o 
   4   4   4      960.96      971.46     59.20 o 
   5   4   4     3005.47     2956.41    179.06 o 
   6   4   4        5.55        8.92      4.47 o 
   7   4   4     2471.94     2099.56    153.10 o 
   8   4   4      801.87      909.11     66.50 o 
   9   4   4      514.40      525.04     44.54 o 
  10   4   4       25.91       13.66      8.51 o 
  11   4   4      208.75      289.46     26.34 o 
  12   4   4      997.07      995.95     84.16 o 
  13   4   4       83.16      131.99     44.21 o 
  14   4   4      663.00      677.72     57.62 o 
 -17   5   4       25.90       41.58     16.50 o 
 -16   5   4      276.34      304.74     38.27 o 
 -15   5   4       32.48       24.82     17.48 o 
 -14   5   4        8.33        0.00     29.33 o 
 -13   5   4        0.75        0.00      9.72 o 
 -12   5   4       23.96       22.78     17.82 o 
 -11   5   4       87.70       73.38     11.24 o 
 -10   5   4     3050.18     3050.48    185.32 o 
  -9   5   4      526.72      405.70     26.39 o 
  -8   5   4     2828.43     2633.75    156.47 o 
  -7   5   4     5876.16     5903.39    324.84 o 
  -6   5   4     1860.58     1571.87     87.43 o 
  -5   5   4        1.09       17.11      5.14 o 
  -4   5   4     1920.98     1637.09    111.22 o 
  -3   5   4     2033.39     1863.50    103.69 o 
  -2   5   4     3739.96     3723.64    205.75 o 
  -1   5   4     3558.88     3641.25    200.56 o 
   0   5   4      740.03      783.81     53.33 o 
   1   5   4       82.22      147.08     27.62 o 
   2   5   4     2621.34     3142.77    191.89 o 
   3   5   4      685.02      698.33     44.09 o 
   4   5   4       70.86       50.06     10.60 o 
   5   5   4     1788.07     1863.57    144.66 o 
   6   5   4      668.44      545.38     96.34 o 
   7   5   4        7.65       34.34      8.31 o 
   8   5   4      747.83      727.55     53.75 o 
   9   5   4        6.58        0.00     14.47 o 
  10   5   4      748.67      889.40     68.02 o 
  11   5   4     1267.35     1266.32    257.36 o 
  12   5   4       37.25       47.73     11.18 o 
  13   5   4      537.92      561.48     49.16 o 
 -16   6   4        9.64        3.96      6.53 o 
 -15   6   4      837.78      725.14    358.32 o 
 -14   6   4       62.19       58.84     24.73 o 
 -13   6   4      594.96      609.39    131.35 o 
 -12   6   4        4.31        4.44     13.96 o 
 -11   6   4      101.97      107.09     18.91 o 
 -10   6   4       82.01       59.95      7.10 o 
  -9   6   4       16.06       44.24     14.68 o 
  -8   6   4      437.30      423.76    154.32 o 
  -7   6   4       74.51       76.14      8.95 o 
  -6   6   4        8.59       25.77      5.47 o 
  -5   6   4     1638.15     1765.50     97.40 o 
  -4   6   4      444.60      643.54     64.34 o 
  -3   6   4      675.55      680.96     44.21 o 
  -2   6   4     1046.33     1129.32     63.48 o 
  -1   6   4     1096.29     1134.99     77.08 o 
   0   6   4      786.70      897.64     82.51 o 
   1   6   4     7351.44     7243.43    434.55 o 
   2   6   4      966.90      999.56     61.64 o 
   3   6   4      732.50      700.44     44.01 o 
   4   6   4       10.28        8.67     12.54 o 
   5   6   4      689.70      681.26     56.70 o 
   6   6   4      471.51      597.80     50.05 o 
   7   6   4       20.76       42.64      9.87 o 
   8   6   4      118.91      127.58     16.59 o 
   9   6   4       85.40       78.29     12.34 o 
  10   6   4        5.90       50.28     11.34 o 
  11   6   4      134.42      141.11     16.84 o 
  12   6   4       18.92       22.78     22.44 o 
  13   6   4       36.49       61.85     32.99 o 
 -16   7   4       62.94       95.98     35.63 o 
 -15   7   4      403.57      420.15    162.80 o 
 -14   7   4       41.32       30.66     25.91 o 
 -13   7   4      220.95      249.93     37.72 o 
 -12   7   4      562.66      626.33     56.74 o 
 -11   7   4       72.86       60.38     14.29 o 
 -10   7   4      504.95      510.01     62.86 o 
  -9   7   4       75.71       54.29     24.82 o 
  -8   7   4     2282.26     2211.14    133.59 o 
  -7   7   4       32.34       41.01      7.62 o 
  -6   7   4     2835.88     2754.54    151.82 o 
  -5   7   4      765.73      775.81     44.31 o 
  -4   7   4      598.21      559.94     47.74 o 
  -3   7   4      719.31      707.24     64.55 o 
  -2   7   4     1259.90     1227.81    116.76 o 
  -1   7   4      234.46      317.74     58.24 o 
   0   7   4     1416.89     1242.59     70.52 o 
   1   7   4       62.98       48.85     13.06 o 
   2   7   4     4253.84     4401.03    343.44 o 
   3   7   4       80.75       89.86     21.12 o 
   4   7   4     2831.15     3285.14    364.92 o 
   5   7   4      813.64      940.38     78.37 o 
   6   7   4      283.77      333.64     34.31 o 
   7   7   4     1297.53     1360.22    162.99 o 
   8   7   4        9.20       62.02     30.35 o 
   9   7   4     1993.47     1953.14    137.03 o 
  10   7   4      471.62      491.38    124.72 o 
  11   7   4     1120.66     1062.87    211.16 o 
  12   7   4       21.07       28.76     11.18 o 
 -15   8   4       99.34       55.14     30.29 o 
 -14   8   4      120.35      108.41     42.10 o 
 -13   8   4       49.85       43.45     23.21 o 
 -12   8   4      161.52      145.69     16.43 o 
 -11   8   4       14.26       16.00     17.72 o 
 -10   8   4       92.54      105.70     18.70 o 
  -9   8   4      338.02      295.98     35.62 o 
  -8   8   4      149.89      144.85     31.81 o 
  -7   8   4        8.33        3.29      4.20 o 
  -6   8   4      237.34      270.63     33.51 o 
  -5   8   4     1173.53     1133.54     64.87 o 
  -4   8   4        1.47       20.95     23.18 o 
  -3   8   4      197.98      218.16     34.10 o 
  -2   8   4      722.58      731.52     42.85 o 
  -1   8   4       34.06       31.54     11.07 o 
   0   8   4      653.46      641.52     96.62 o 
   1   8   4       41.79       61.42     53.67 o 
   2   8   4      200.73      244.84     25.08 o 
   3   8   4      150.17      203.75     21.75 o 
   4   8   4      865.07      854.52     73.25 o 
   5   8   4       55.30       60.08     12.18 o 
   6   8   4       39.15       20.82      9.73 o 
   7   8   4       69.43      106.30     50.15 o 
   8   8   4       71.44       93.80     29.69 o 
   9   8   4      262.34      327.39     48.83 o 
  10   8   4       82.42       94.24     34.31 o 
  11   8   4       48.95        4.69     13.20 o 
 -14   9   4      141.42      184.05     23.80 o 
 -13   9   4      593.74      508.19    105.75 o 
 -12   9   4      406.02      401.16     49.32 o 
 -11   9   4       55.09       75.54     15.52 o 
 -10   9   4      550.44      538.60    106.04 o 
  -9   9   4        0.55       16.37     16.00 o 
  -8   9   4      896.02      902.79     78.31 o 
  -7   9   4        0.14       30.07     40.11 o 
  -6   9   4     1627.65     1664.65    100.53 o 
  -5   9   4      162.05      166.46     13.61 o 
  -4   9   4      109.77      113.43     10.38 o 
  -3   9   4      192.00      241.90     20.43 o 
  -2   9   4     1047.76     1159.16     67.13 o 
  -1   9   4     1881.64     2107.96    118.12 o 
   0   9   4     2477.29     2349.23    164.64 o 
   1   9   4     1211.88     1296.36     93.11 o 
   2   9   4      811.34      713.24     59.57 o 
   3   9   4     1228.65     1109.51     93.45 o 
   4   9   4     1896.08     1892.21    253.40 o 
   5   9   4      449.66      414.00     67.31 o 
   6   9   4      146.33      147.57     19.00 o 
   7   9   4      597.78      580.82    126.04 o 
   8   9   4      235.90      229.97     23.94 o 
   9   9   4      274.79      345.50     68.63 o 
  10   9   4      115.40      104.62     36.95 o 
 -12  10   4       99.95      147.36     64.83 o 
 -11  10   4      221.65      187.98     55.20 o 
 -10  10   4        3.62       22.75     41.81 o 
  -9  10   4      105.73      113.20     20.49 o 
  -8  10   4        2.71        0.00     46.86 o 
  -7  10   4       50.44       43.70     24.61 o 
  -6  10   4      156.27      121.45     49.16 o 
  -5  10   4       12.26       12.79     20.26 o 
  -4  10   4      501.08      495.27     41.41 o 
  -3  10   4       98.01       93.02     11.42 o 
  -2  10   4       18.56        2.36      8.57 o 
  -1  10   4      126.49      131.85     16.11 o 
   0  10   4      126.73      127.92     14.56 o 
   1  10   4      166.13      169.15     17.69 o 
   2  10   4      348.07      287.92     29.11 o 
   3  10   4        5.13       11.88      8.76 o 
   4  10   4      144.46      127.37     17.71 o 
   5  10   4      367.65      317.57     30.90 o 
   6  10   4        6.94        0.72     10.99 o 
   7  10   4      204.28      208.70     59.39 o 
   8  10   4        2.82        0.00     24.42 o 
 -10  11   4      249.37      307.43     83.04 o 
  -9  11   4      301.87      252.37     57.79 o 
  -8  11   4      855.12      904.00    108.95 o 
  -7  11   4       77.56       55.53     46.13 o 
  -6  11   4      569.33      623.44     39.36 o 
  -5  11   4      513.56      546.55     60.24 o 
  -4  11   4      732.13      755.25     51.56 o 
  -3  11   4      113.16      100.56     13.95 o 
  -2  11   4      110.42      136.63     15.84 o 
  -1  11   4       46.39       43.89     14.23 o 
   0  11   4      376.16      309.99     38.30 o 
   1  11   4       13.15       10.32      9.68 o 
   2  11   4      346.57      403.29     37.85 o 
   3  11   4       52.43       90.22     27.72 o 
   4  11   4      797.40      713.41     85.79 o 
   5  11   4      519.78      531.08     47.76 o 
   6  11   4       37.34       45.14     13.81 o 
   7  11   4       43.13       82.79     47.51 o 
  -8  12   4        1.04       15.57     52.50 o 
  -7  12   4       11.73        5.02     47.43 o 
  -6  12   4      460.38      513.20     41.73 o 
  -5  12   4      138.32      158.81     19.11 o 
  -4  12   4       19.95       21.81     26.40 o 
  -3  12   4       18.37        4.86     11.92 o 
  -2  12   4       43.53       22.18     10.33 o 
  -1  12   4      396.66      335.09     31.21 o 
   0  12   4      334.28      404.11     34.29 o 
   1  12   4       41.01       61.77     22.34 o 
   2  12   4       43.46       73.45     15.84 o 
   3  12   4        0.18        0.00     11.38 o 
   4  12   4       27.39       24.68     20.46 o 
 -18   1   5      244.89      216.80     30.35 o 
 -17   1   5       39.86       37.38      7.47 o 
 -16   1   5      143.23      153.64     95.63 o 
 -15   1   5      605.06      525.24    321.36 o 
 -14   1   5     2113.31     2095.80    199.29 o 
 -13   1   5      397.04       40.56    121.76 o 
 -12   1   5     1386.05      362.03    155.70 o 
 -11   1   5      559.55      453.10    108.04 o 
 -10   1   5     7059.04     6591.29    397.15 o 
  -9   1   5      911.33     1044.12     62.75 o 
  -8   1   5    17844.29    18771.25   1101.88 o 
  -7   1   5       17.87       21.21      9.72 o 
  -6   1   5     1381.52     1223.81     67.60 o 
  -5   1   5      105.67       57.47     14.58 o 
  -4   1   5     1101.95      968.86     59.21 o 
  -3   1   5      585.98      600.99     49.34 o 
  -2   1   5     1492.90     1338.12     81.19 o 
  -1   1   5     2029.59     2018.01    122.98 o 
   0   1   5     1213.69     1173.63     68.04 o 
   1   1   5     8812.98     9728.69    539.91 o 
   2   1   5     4339.94     4455.96    248.26 o 
   3   1   5     2894.69     2670.25    148.80 o 
   4   1   5      485.25      506.21     29.73 o 
   5   1   5     3182.81     2922.42    162.58 o 
   6   1   5       39.58       54.46     14.54 o 
   7   1   5     4550.69     4504.74    253.86 o 
   8   1   5        0.60        9.90      4.95 o 
   9   1   5     4653.84     5013.02    349.41 o 
  10   1   5        0.34        2.22      7.32 o 
  11   1   5      523.01      572.76     44.76 o 
  12   1   5      145.16      168.89     34.38 o 
  13   1   5       76.97       91.62     35.32 o 
  14   1   5        6.22        0.00     40.91 o 
 -18   2   5        4.02        0.00      6.01 o 
 -17   2   5       84.50       63.82     19.14 o 
 -16   2   5       83.64       78.39    131.98 o 
 -15   2   5      314.27      269.93    210.50 o 
 -14   2   5        2.84        0.00     20.12 o 
 -13   2   5       75.26       79.32     51.67 o 
 -12   2   5      375.41       82.05    112.91 o 
 -11   2   5      900.32      853.92     89.34 o 
 -10   2   5     2562.29     2587.63    152.28 o 
  -9   2   5      622.42      751.88     45.65 o 
  -8   2   5     3103.90     2802.89    164.14 o 
  -7   2   5      338.16      363.33     24.24 o 
  -6   2   5      928.72      824.16     49.82 o 
  -5   2   5        1.69        3.44      8.37 o 
  -4   2   5      289.13      290.06     34.67 o 
  -3   2   5      118.21      165.51     24.76 o 
  -2   2   5      818.64      829.90     50.78 o 
  -1   2   5       48.14       63.92      7.08 o 
   0   2   5    10667.90    12208.58    958.31 o 
   1   2   5      214.59      167.57     15.35 o 
   2   2   5      316.05      278.87     22.32 o 
   3   2   5      220.98      233.58     31.62 o 
   4   2   5      166.28      321.91     32.96 o 
   5   2   5     4206.65     4623.50    257.16 o 
   6   2   5      273.26      318.72     20.57 o 
   7   2   5       49.98       55.26      6.67 o 
   8   2   5      142.07      148.99     16.83 o 
   9   2   5      495.72      468.63     35.26 o 
  10   2   5      131.67      139.96     18.34 o 
  11   2   5      181.31      169.65     17.41 o 
  12   2   5      266.31      280.50     38.74 o 
  13   2   5      675.83      550.35    100.30 o 
  14   2   5        0.43        0.00     34.31 o 
 -18   3   5      257.62      310.66     28.38 o 
 -17   3   5      279.49      248.65     20.05 o 
 -16   3   5     1057.78      951.00    587.30 o 
 -15   3   5      231.06      151.14    125.38 o 
 -14   3   5      584.46      602.23    312.13 o 
 -13   3   5      304.66      329.43     61.47 o 
 -12   3   5       74.26       86.55     19.05 o 
 -11   3   5        2.51        8.69     19.46 o 
 -10   3   5     2738.39     2769.57    168.64 o 
  -9   3   5     1595.11     1504.76    132.77 o 
  -8   3   5     3820.87     3766.97    340.72 o 
  -7   3   5     5046.85     5711.14    336.17 o 
  -6   3   5       12.56       24.80      5.33 o 
  -5   3   5     2124.66     2156.89    203.72 o 
  -4   3   5     1897.42     1554.44     85.43 o 
  -3   3   5     1123.61     1105.32     87.57 o 
  -2   3   5     1815.75     1617.72     99.04 o 
  -1   3   5     6476.61     6985.80    421.88 o 
   0   3   5    22280.27    25869.17   2031.05 o 
   1   3   5     4472.68     4765.69    376.97 o 
   2   3   5      662.44      820.81    102.94 o 
   3   3   5     1274.96     1157.17     71.48 o 
   4   3   5      117.78      115.21      7.94 o 
   5   3   5      455.69      493.40     29.34 o 
   6   3   5        1.75       22.36     13.98 o 
   7   3   5     3404.82     3715.86    258.50 o 
   8   3   5      482.31      516.25     41.25 o 
   9   3   5     1975.73     1910.92    137.39 o 
  10   3   5       41.22       68.15     27.88 o 
  11   3   5       10.15       13.02     15.20 o 
  12   3   5       10.96        0.00     23.11 o 
  13   3   5      167.72      158.87     19.54 o 
  14   3   5      206.00      133.30     51.47 o 
 -18   4   5        6.50        5.72      6.95 o 
 -17   4   5      679.57      594.97    394.61 o 
 -16   4   5       45.42       51.64     55.33 o 
 -15   4   5      409.37      382.50    118.78 o 
 -14   4   5      122.45      104.76     34.65 o 
 -13   4   5     2224.17     2016.61    192.69 o 
 -12   4   5      467.22      496.39    139.09 o 
 -11   4   5      354.67      308.06     98.43 o 
 -10   4   5      846.51      816.74     77.38 o 
  -9   4   5     1354.64     1210.77     73.48 o 
  -8   4   5     1871.13     1857.33    110.60 o 
  -7   4   5      544.12      529.91     31.61 o 
  -6   4   5      141.51      143.64     19.82 o 
  -5   4   5     3667.24     3379.87    189.01 o 
  -4   4   5      200.80      199.65     12.85 o 
  -3   4   5      193.30      144.87     10.52 o 
  -2   4   5     2203.38     2126.63    118.32 o 
  -1   4   5     2779.39     3114.60    188.59 o 
   0   4   5      494.82      425.19     26.55 o 
   1   4   5       60.16       30.57      8.45 o 
   2   4   5       91.86       78.34      6.20 o 
   3   4   5     1223.33     1257.03    101.25 o 
   4   4   5     1684.13     1883.26    150.53 o 
   5   4   5      233.52      228.20     20.08 o 
   6   4   5     5829.26     6056.97    415.95 o 
   7   4   5      568.14      621.93     49.58 o 
   8   4   5        7.43        1.66      6.14 o 
   9   4   5      230.00      294.61     24.67 o 
  10   4   5       45.99       37.38      9.53 o 
  11   4   5       49.53       71.30     11.82 o 
  12   4   5      332.37      301.90     52.13 o 
  13   4   5       11.87        6.96     11.12 o 
 -17   5   5      136.49      122.11     91.93 o 
 -16   5   5      347.99      265.93     97.83 o 
 -15   5   5       12.94       12.53      8.86 o 
 -14   5   5      796.44      633.47    417.71 o 
 -13   5   5       23.29        4.72     10.10 o 
 -12   5   5      277.64      290.17     25.53 o 
 -11   5   5      758.42      661.55    116.11 o 
 -10   5   5      360.31      349.95     30.29 o 
  -9   5   5      149.86      150.54     11.17 o 
  -8   5   5      838.35      768.72    107.64 o 
  -7   5   5        9.05        1.70      4.76 o 
  -6   5   5     2414.80     2283.18    125.72 o 
  -5   5   5     3865.48     3033.55    338.87 o 
  -4   5   5     3206.25     3661.34    174.13 o 
  -3   5   5     6882.93     6981.35    383.92 o 
  -2   5   5      224.25      340.33     25.36 o 
  -1   5   5      232.08      230.13     15.42 o 
   0   5   5       53.16       50.33     10.10 o 
   1   5   5      243.09      272.20     18.06 o 
   2   5   5      550.71      557.59     78.53 o 
   3   5   5       38.25       15.07      7.19 o 
   4   5   5     1063.53      983.97     83.81 o 
   5   5   5     1021.28     1011.36     89.74 o 
   6   5   5     1370.91     1355.73     96.55 o 
   7   5   5       73.95       55.47     15.23 o 
   8   5   5       16.53        0.00      7.32 o 
   9   5   5      274.49      243.16     35.70 o 
  10   5   5       16.86       28.36      9.55 o 
  11   5   5      988.85     1042.20     87.39 o 
  12   5   5        1.86        5.24      8.98 o 
  13   5   5     1389.43     1350.17    203.90 o 
 -17   6   5       15.29       20.84     38.51 o 
 -16   6   5       89.17       60.97     58.86 o 
 -15   6   5       32.08        9.05     11.55 o 
 -14   6   5      351.78      298.56    104.76 o 
 -13   6   5      524.86      501.34    104.48 o 
 -12   6   5      104.34      128.07     20.97 o 
 -11   6   5      933.59      865.97     64.77 o 
 -10   6   5     1039.68      980.72     60.45 o 
  -9   6   5     2613.10     2660.91    156.83 o 
  -8   6   5     2288.22     2258.47    142.21 o 
  -7   6   5     1713.46     1576.13    163.15 o 
  -6   6   5     1006.52      870.04     92.81 o 
  -5   6   5     3591.13     3657.18    248.67 o 
  -4   6   5      929.74      811.27     46.76 o 
  -3   6   5     2142.37     2343.43    129.24 o 
  -2   6   5      315.64      277.30     17.70 o 
  -1   6   5      103.92       84.91     18.56 o 
   0   6   5     4760.72     4714.63    283.31 o 
   1   6   5      290.69      333.34     30.60 o 
   2   6   5     1941.19     1954.31    157.40 o 
   3   6   5     1078.43     1005.81     83.94 o 
   4   6   5      207.73      234.17     36.95 o 
   5   6   5       15.34       16.16      8.80 o 
   6   6   5       55.42       80.69     12.52 o 
   7   6   5       22.45       37.20      9.40 o 
   8   6   5     1739.65     1866.18    134.16 o 
   9   6   5       31.39       38.73     10.37 o 
  10   6   5     4428.97     4280.37    301.04 o 
  11   6   5        1.56       45.91     28.38 o 
  12   6   5      172.26      236.32     24.67 o 
 -16   7   5      215.80      180.68     97.66 o 
 -15   7   5       58.94       51.93     54.55 o 
 -14   7   5       51.34       74.84     34.67 o 
 -13   7   5        0.51        3.27     13.72 o 
 -12   7   5      198.80      160.23     24.92 o 
 -11   7   5       19.62       16.12      5.88 o 
 -10   7   5     1002.23      896.12    172.96 o 
  -9   7   5     1347.46     1374.08     87.25 o 
  -8   7   5       73.74       56.15     12.57 o 
  -7   7   5      111.05      102.90      9.02 o 
  -6   7   5      232.23      312.47     30.00 o 
  -5   7   5     1098.76     1076.56     74.91 o 
  -4   7   5        1.85       20.79      7.69 o 
  -3   7   5       77.61       72.41      6.54 o 
  -2   7   5     2370.26     2211.36    124.02 o 
  -1   7   5      343.25      438.78     82.42 o 
   0   7   5     4211.75     3969.25    873.03 o 
   1   7   5      414.25      425.82     36.67 o 
   2   7   5      303.66      363.99     91.08 o 
   3   7   5      742.76      717.82     81.17 o 
   4   7   5     6337.05     6152.28    579.38 o 
   5   7   5       39.66       12.49      9.65 o 
   6   7   5       15.67       34.19     10.06 o 
   7   7   5     1847.56     1931.91    299.59 o 
   8   7   5      366.87      357.46     36.66 o 
   9   7   5       67.56       59.95     11.71 o 
  10   7   5        1.14       14.69     14.52 o 
  11   7   5       39.94       29.03     11.22 o 
 -15   8   5      333.49      367.93    110.67 o 
 -14   8   5      112.71       95.43     23.81 o 
 -13   8   5      424.36      393.23     49.72 o 
 -12   8   5      894.87      841.06    199.00 o 
 -11   8   5      121.99      145.17     22.09 o 
 -10   8   5      841.96      839.94     52.87 o 
  -9   8   5      282.78      323.99     26.86 o 
  -8   8   5       14.85        0.00     44.38 o 
  -7   8   5     1068.10     1160.10     71.25 o 
  -6   8   5      109.64       84.44     30.29 o 
  -5   8   5      731.16      740.00     54.43 o 
  -4   8   5      286.42      318.75     34.25 o 
  -3   8   5     1715.62     1662.17     93.38 o 
  -2   8   5     2781.81     2952.14    163.95 o 
  -1   8   5     2123.07     2020.07    142.12 o 
   0   8   5      443.55      571.46     42.07 o 
   1   8   5     2644.60     2617.19    206.01 o 
   2   8   5      126.86      114.51     15.84 o 
   3   8   5     2132.97     2140.94    173.35 o 
   4   8   5     5272.11     5378.84    540.45 o 
   5   8   5      211.84      222.08     22.92 o 
   6   8   5     1425.66     1463.82    182.79 o 
   7   8   5     1078.22     1104.68     94.32 o 
   8   8   5      641.26      685.19    133.30 o 
   9   8   5       17.92        0.00     23.76 o 
  10   8   5       27.05       38.43     17.16 o 
 -14   9   5       41.40       75.41     50.48 o 
 -13   9   5       53.48       35.22     20.65 o 
 -12   9   5      218.82      223.16     23.85 o 
 -11   9   5      213.81      292.45     36.80 o 
 -10   9   5        3.61        0.00     16.12 o 
  -9   9   5      525.28      544.81     29.68 o 
  -8   9   5        0.61        0.00      9.52 o 
  -7   9   5      109.03      107.88     10.08 o 
  -6   9   5      394.33      392.78     26.33 o 
  -5   9   5     1205.88     1013.97     62.79 o 
  -4   9   5      363.27      337.14     21.60 o 
  -3   9   5      930.62      930.68    116.70 o 
  -2   9   5      262.57      280.12     47.05 o 
  -1   9   5       57.24       56.28     31.05 o 
   0   9   5      536.57      558.61     43.76 o 
   1   9   5      436.69      504.73     85.13 o 
   2   9   5        9.86        0.00      9.90 o 
   3   9   5      218.43      254.20     27.15 o 
   4   9   5      315.17      294.90     50.15 o 
   5   9   5      243.70      186.51     21.18 o 
   6   9   5      686.37      634.34     67.97 o 
   7   9   5        1.52        0.00      9.73 o 
   8   9   5        0.86        0.00     10.99 o 
   9   9   5       18.26       31.95     31.01 o 
 -12  10   5      476.68      515.67    140.21 o 
 -11  10   5     1209.06     1385.49    100.94 o 
 -10  10   5       54.62       58.15     19.07 o 
  -9  10   5     1045.57     1217.72     99.12 o 
  -8  10   5       85.34       82.38     51.81 o 
  -7  10   5      226.68      196.44     30.13 o 
  -6  10   5      974.82      980.11    109.59 o 
  -5  10   5      102.99       89.00     10.29 o 
  -4  10   5      194.50      221.87     43.39 o 
  -3  10   5      615.55      630.98     49.88 o 
  -2  10   5      425.91      444.29     36.31 o 
  -1  10   5       27.84       32.78      9.53 o 
   0  10   5      212.42      202.36     19.43 o 
   1  10   5       10.75       39.39     26.40 o 
   2  10   5      259.95      312.10     36.29 o 
   3  10   5      979.16      864.81     74.75 o 
   4  10   5      309.50      265.02     47.51 o 
   5  10   5      117.60      131.12     30.35 o 
   6  10   5       44.15       33.07     12.18 o 
   7  10   5      515.64      593.14     55.00 o 
   8  10   5      250.52      271.35     40.91 o 
 -10  11   5        0.21        0.00     52.58 o 
  -9  11   5        7.65        0.00     44.77 o 
  -8  11   5        5.38       31.12     49.18 o 
  -7  11   5       16.25       14.29     30.60 o 
  -6  11   5     1080.76     1143.91     96.13 o 
  -5  11   5      529.13      597.51     52.05 o 
  -4  11   5      284.52      252.48     28.38 o 
  -3  11   5        1.72        1.62      9.53 o 
  -2  11   5      114.68      122.39     15.96 o 
  -1  11   5       62.85       78.11     14.05 o 
   0  11   5      461.52      421.42     36.49 o 
   1  11   5        5.82        0.00     17.16 o 
   2  11   5       37.94       44.04     14.52 o 
   3  11   5        3.89       20.40     11.12 o 
   4  11   5      159.67      209.59     83.15 o 
   5  11   5       21.34        8.40     12.10 o 
   6  11   5       64.95       46.19     14.88 o 
  -7  12   5       45.92        0.00     51.92 o 
  -6  12   5       57.18       55.61     19.80 o 
  -5  12   5      231.93      150.67     22.44 o 
  -4  12   5        1.00        0.00      9.97 o 
  -3  12   5      131.78      107.30     17.82 o 
  -2  12   5       94.41       54.94     11.95 o 
  -1  12   5      182.12      322.38     37.72 o 
   0  12   5      119.83      164.39     20.42 o 
   1  12   5      483.70      537.52     90.40 o 
   2  12   5      183.48      245.87     77.87 o 
   3  12   5       76.69       58.60     14.38 o 
 -19   0   6        9.74       15.84      9.24 o 
 -18   0   6        0.97        0.00      9.24 o 
 -17   0   6      143.13       97.66     14.52 o 
 -14   0   6       84.14       80.36     64.67 o 
 -12   0   6      543.24      551.63    112.18 o 
 -11   0   6      151.83      135.73     36.29 o 
 -10   0   6        3.68       46.54     29.03 o 
  -9   0   6     7524.72     7389.25    655.40 o 
  -8   0   6    18422.24    20992.62   1863.23 o 
  -7   0   6     4460.32     4380.57    397.98 o 
  -6   0   6    13208.40    13617.93   1271.96 o 
  -5   0   6     2442.19     2283.21    216.44 o 
  -4   0   6      638.27      427.71     35.32 o 
  -3   0   6      267.53      237.21     21.13 o 
  -2   0   6      861.91      859.55     70.93 o 
  -1   0   6      335.87      272.24     23.49 o 
   0   0   6    13901.52    14897.01   1169.07 o 
   1   0   6     6575.07     7598.92    600.26 o 
   2   0   6     8994.67    10098.15    791.77 o 
   3   0   6      107.63       85.56     13.20 o 
   4   0   6      302.42      274.87     25.47 o 
   5   0   6        6.95       19.33     17.16 o 
   6   0   6      520.25      522.81     44.31 o 
   7   0   6      334.97      312.73     27.50 o 
   8   0   6     9153.95     9358.51   1331.65 o 
   9   0   6       78.65      143.86     38.27 o 
  10   0   6     1346.07     1256.42    190.05 o 
  11   0   6      220.95      258.68     60.71 o 
  12   0   6       98.08      112.18     48.83 o 
  13   0   6       31.58       96.34     54.11 o 
 -19   1   6      134.89      162.84     15.38 o 
 -18   1   6       67.03       49.86     10.56 o 
 -17   1   6       90.67       75.25    152.43 o 
 -16   1   6       19.48        9.74     32.78 o 
 -15   1   6       25.60        0.00     15.45 o 
 -14   1   6     1061.03     1002.81    550.35 o 
 -13   1   6     2291.06      360.30    260.00 o 
 -12   1   6     2139.27      527.91    292.99 o 
 -11   1   6      294.20      255.33     69.82 o 
 -10   1   6      110.54      155.69     18.60 o 
  -9   1   6       17.65       18.59      4.61 o 
  -8   1   6     2522.60     2878.68    183.61 o 
  -7   1   6     2326.98     1995.51    118.32 o 
  -6   1   6     3824.67     3717.28    220.67 o 
  -5   1   6        2.80       14.34     25.09 o 
  -4   1   6      218.48      254.59     16.21 o 
  -3   1   6       61.19       54.91      5.10 o 
  -2   1   6    14028.33    15543.21    932.27 o 
  -1   1   6     4298.33     5766.70    321.97 o 
   0   1   6      544.72      652.13     37.65 o 
   1   1   6       50.84       30.59      8.26 o 
   2   1   6     2706.52     2793.37    157.77 o 
   3   1   6     1842.39     1860.39    106.24 o 
   4   1   6    10740.53    11099.16    616.95 o 
   5   1   6        2.77       11.91      7.25 o 
   6   1   6        8.76       16.97      6.89 o 
   7   1   6     1179.36     1249.62    110.17 o 
   8   1   6      458.57      418.67     42.69 o 
   9   1   6      350.99      353.82     57.86 o 
  10   1   6      152.42      114.08     28.78 o 
  11   1   6       99.57       99.74     28.51 o 
  12   1   6      492.05      467.05     63.31 o 
  13   1   6      121.73       88.12     37.61 o 
 -18   2   6       51.22       26.52     44.20 o 
 -17   2   6      385.27      356.78    149.73 o 
 -16   2   6       99.51       84.43     65.01 o 
 -15   2   6     1594.04     1393.64    828.16 o 
 -14   2   6     1127.41     1030.58    482.38 o 
 -13   2   6     2480.52     2692.34    256.04 o 
 -12   2   6     1248.67     1075.82    182.03 o 
 -11   2   6     1708.02     1674.59    329.28 o 
 -10   2   6       12.62       12.47     13.12 o 
  -9   2   6       89.96       78.73      9.59 o 
  -8   2   6       80.55       64.94      6.23 o 
  -7   2   6       10.85       17.43      8.34 o 
  -6   2   6       23.23       11.70      7.24 o 
  -5   2   6     6345.06     6339.37    380.39 o 
  -4   2   6     2051.45     1981.13    118.52 o 
  -3   2   6     4484.32     4802.30    290.68 o 
  -2   2   6     7977.20     8018.97    483.98 o 
  -1   2   6     5020.96     5530.11    436.01 o 
   0   2   6    10504.32    10106.96    794.00 o 
   1   2   6      819.58      854.41     61.99 o 
   2   2   6     4677.63     4281.08    296.27 o 
   3   2   6      243.29      180.76     12.38 o 
   4   2   6     2660.57     2642.11    184.31 o 
   5   2   6       81.78       71.59      8.59 o 
   6   2   6     5172.61     5388.25    372.27 o 
   7   2   6       19.07       43.23      8.22 o 
   8   2   6       24.37       25.12      9.94 o 
   9   2   6     1225.87     1386.37    121.77 o 
  10   2   6        3.43        0.22      7.41 o 
  11   2   6        5.07       18.18     25.08 o 
  12   2   6      213.47      284.42     47.16 o 
  13   2   6        6.09        2.64     38.27 o 
 -18   3   6      598.78      564.59    364.26 o 
 -17   3   6       67.30       67.51     44.13 o 
 -16   3   6      531.32      464.87    293.65 o 
 -15   3   6      149.37      147.92    124.06 o 
 -14   3   6      351.17      334.39    100.59 o 
 -13   3   6      376.38      324.96    133.30 o 
 -12   3   6       29.23       25.03     35.45 o 
 -11   3   6       44.35       42.47      5.91 o 
 -10   3   6      196.45      241.47     17.00 o 
  -9   3   6       15.46       24.67     12.84 o 
  -8   3   6      995.29     1076.44     97.09 o 
  -7   3   6        1.79        3.79      9.94 o 
  -6   3   6       63.98      115.41     25.94 o 
  -5   3   6      884.17      826.16     47.68 o 
  -4   3   6     1681.55     1600.76     96.17 o 
  -3   3   6        5.05       13.80     10.48 o 
  -2   3   6      962.37      973.01     59.82 o 
  -1   3   6      459.50      412.38     34.30 o 
   0   3   6      227.29      164.30     21.12 o 
   1   3   6     3579.52     3018.39    237.94 o 
   2   3   6      430.54      416.68     34.42 o 
   3   3   6     4435.28     4413.12    306.59 o 
   4   3   6      561.45      546.06     64.16 o 
   5   3   6     2356.96     2508.85    174.32 o 
   6   3   6      107.80      133.36     13.54 o 
   7   3   6      146.13      147.27     14.86 o 
   8   3   6      540.38      493.62     39.35 o 
   9   3   6        4.89        3.89      7.46 o 
  10   3   6       81.70       66.64     10.93 o 
  11   3   6      208.98      218.38     27.52 o 
  12   3   6      424.53      394.67     64.06 o 
  13   3   6       52.58      101.62     43.55 o 
 -18   4   6       18.54        0.00     25.03 o 
 -17   4   6      457.23      389.58    151.24 o 
 -16   4   6       63.19       74.93     32.28 o 
 -15   4   6      431.11      364.64     96.65 o 
 -14   4   6        0.20        0.00     20.51 o 
 -13   4   6      304.94      275.29    117.46 o 
 -12   4   6      750.26      649.30     77.34 o 
 -11   4   6      188.28      189.25     21.34 o 
 -10   4   6      161.59      120.74     64.23 o 
  -9   4   6     1105.92     1063.64     65.19 o 
  -8   4   6     4661.02     4422.73    260.83 o 
  -7   4   6     1032.85      908.51     77.16 o 
  -6   4   6     9705.53     9725.07    534.27 o 
  -5   4   6     2582.93     2851.23    157.30 o 
  -4   4   6      530.42      539.37     31.22 o 
  -3   4   6      280.28      229.44     33.78 o 
  -2   4   6       51.32       99.45      7.51 o 
  -1   4   6      390.72      567.00     41.25 o 
   0   4   6     2308.92     2590.70    224.36 o 
   1   4   6      737.55      656.26     53.76 o 
   2   4   6     1095.68     1097.70     88.43 o 
   3   4   6      624.74      575.03     47.88 o 
   4   4   6      749.08      828.43     66.89 o 
   5   4   6      249.20      277.26     23.70 o 
   6   4   6      314.11      350.05     27.49 o 
   7   4   6      209.83      219.56     20.04 o 
   8   4   6     3134.41     3202.65    226.57 o 
   9   4   6       74.00      105.91     24.96 o 
  10   4   6     1407.92     1488.81    110.86 o 
  11   4   6      273.40      308.51     56.93 o 
  12   4   6      428.44      486.47     45.53 o 
 -17   5   6      108.50       87.77     49.62 o 
 -16   5   6       13.85       24.50     37.50 o 
 -15   5   6        1.49        3.76     37.06 o 
 -14   5   6     1564.65     1411.37    749.63 o 
 -13   5   6      111.88       89.52     15.05 o 
 -12   5   6     1201.68      795.99    205.35 o 
 -11   5   6      145.92      153.29     24.44 o 
 -10   5   6      604.14      519.30     33.12 o 
  -9   5   6      994.52      920.15     87.44 o 
  -8   5   6      392.86      389.98     28.57 o 
  -7   5   6     2367.12     2130.40    125.20 o 
  -6   5   6     4438.79     4592.37    253.54 o 
  -5   5   6     2434.34     2572.23    141.86 o 
  -4   5   6       43.56       89.30     19.97 o 
  -3   5   6      697.22      782.75     44.17 o 
  -2   5   6      114.46       97.09     11.62 o 
  -1   5   6     1268.24     1293.53    521.97 o 
   0   5   6     1978.57     2112.96    200.61 o 
   1   5   6     3288.47     3220.01    256.32 o 
   2   5   6      768.43      701.88     57.54 o 
   3   5   6       19.96       17.03      9.90 o 
   4   5   6     1662.64     1443.28    118.82 o 
   5   5   6      440.03      508.04     65.33 o 
   6   5   6       47.89       21.52      8.31 o 
   7   5   6     1749.80     1729.91    180.18 o 
   8   5   6      259.45      255.41     25.36 o 
   9   5   6     1546.96     1648.84    118.68 o 
  10   5   6       15.78       36.05     18.14 o 
  11   5   6      341.38      350.80     62.77 o 
  12   5   6       93.48      104.95     16.14 o 
 -17   6   6      150.91      174.80     71.38 o 
 -16   6   6       97.11       99.18     57.91 o 
 -15   6   6       35.80        3.75     25.15 o 
 -14   6   6        9.99        7.38     37.14 o 
 -13   6   6        1.87        1.20      5.87 o 
 -12   6   6      348.78      379.41     40.00 o 
 -11   6   6      217.52      220.29     16.95 o 
 -10   6   6       28.01       53.26     14.42 o 
  -9   6   6      143.03      136.39     31.43 o 
  -8   6   6       10.98       22.00     14.29 o 
  -7   6   6      131.60      170.15     39.08 o 
  -6   6   6      225.88      262.71     39.06 o 
  -5   6   6       22.13       34.37     10.55 o 
  -4   6   6     3543.60     3495.31    191.40 o 
  -3   6   6     3445.65     3310.92    182.74 o 
  -2   6   6      156.83      167.61     26.67 o 
  -1   6   6      985.84     1038.88    391.97 o 
   0   6   6      492.11      497.01     65.45 o 
   1   6   6      313.61      263.52     46.87 o 
   2   6   6     1752.49     1781.87    168.93 o 
   3   6   6      291.52      261.28     24.67 o 
   4   6   6      163.67      174.17     32.33 o 
   5   6   6      338.59      226.02     53.45 o 
   6   6   6      959.50      970.83     81.93 o 
   7   6   6       10.01        0.00     13.77 o 
   8   6   6       30.63       62.65     16.63 o 
   9   6   6       61.65       68.73     12.05 o 
  10   6   6       31.89       63.71     31.50 o 
  11   6   6       56.55       64.56     13.29 o 
 -16   7   6       38.27       92.60     55.73 o 
 -15   7   6        2.89        0.00     27.01 o 
 -14   7   6      258.19      321.42     64.21 o 
 -13   7   6      621.72      549.05    105.76 o 
 -12   7   6     1093.29     1060.65     93.72 o 
 -11   7   6     1096.24     1114.65     68.64 o 
 -10   7   6      152.65      122.18     11.81 o 
  -9   7   6      419.21      448.01     61.34 o 
  -8   7   6     2068.47     2111.77    127.83 o 
  -7   7   6      123.52      135.02     22.17 o 
  -6   7   6     1923.72     1734.23    104.06 o 
  -5   7   6      906.24      920.24     80.60 o 
  -4   7   6      706.31      724.26     85.62 o 
  -3   7   6      490.68      503.05     56.26 o 
  -2   7   6      350.81      362.90     74.10 o 
  -1   7   6     1530.21     1675.80    131.96 o 
   0   7   6      866.59      875.84     69.61 o 
   1   7   6       81.31      101.24     13.36 o 
   2   7   6      894.65      920.94    106.24 o 
   3   7   6      529.46      524.51     97.23 o 
   4   7   6      626.02      743.79     62.25 o 
   5   7   6     2463.82     2464.80    256.70 o 
   6   7   6      829.37      797.98     69.09 o 
   7   7   6      914.89      915.47    118.12 o 
   8   7   6       80.84      100.45     13.43 o 
   9   7   6      191.90      254.78     52.90 o 
  10   7   6        0.80        0.00     10.12 o 
 -15   8   6        1.72       15.39     28.41 o 
 -14   8   6       96.11       65.46     15.62 o 
 -13   8   6      227.58      172.91     33.91 o 
 -12   8   6       48.04       52.12     25.90 o 
 -11   8   6      335.60      294.03     30.02 o 
 -10   8   6        1.21        8.11     27.05 o 
  -9   8   6      208.42      221.52     16.93 o 
  -8   8   6       23.52       25.29      5.84 o 
  -7   8   6      607.25      589.12     37.13 o 
  -6   8   6      209.59      192.35     42.01 o 
  -5   8   6      463.04      449.90     27.59 o 
  -4   8   6        7.28        4.00     14.67 o 
  -3   8   6        0.27        7.32      7.98 o 
  -2   8   6       48.02       56.33     19.81 o 
  -1   8   6      368.24      429.25    121.24 o 
   0   8   6      129.80      186.43    161.01 o 
   1   8   6      230.86      279.84     50.72 o 
   2   8   6       21.79        0.00     10.56 o 
   3   8   6      359.15      337.36     65.99 o 
   4   8   6        0.63       25.80     13.20 o 
   5   8   6      378.56      386.78     35.64 o 
   6   8   6      572.20      589.17     60.05 o 
   7   8   6        0.66        0.00     11.12 o 
   8   8   6      176.60      144.30     18.47 o 
   9   8   6        4.87       15.04      9.70 o 
 -14   9   6      267.28      211.59     74.14 o 
 -13   9   6        7.50       23.37     28.84 o 
 -12   9   6      473.42      477.84    114.81 o 
 -11   9   6      638.18      621.59    141.23 o 
 -10   9   6      254.40      249.08     63.69 o 
  -9   9   6        8.75        9.62     15.81 o 
  -8   9   6      521.11      580.33     38.40 o 
  -7   9   6      792.18      931.72     57.89 o 
  -6   9   6       25.97       14.18      6.48 o 
  -5   9   6      201.55      203.96     21.61 o 
  -4   9   6      125.14      118.33     13.31 o 
  -3   9   6     1729.51     1744.32    122.31 o 
  -2   9   6      360.70      277.61     36.82 o 
  -1   9   6      531.02      573.02     72.77 o 
   0   9   6      568.28      502.04     43.70 o 
   1   9   6     1159.47     1175.09    113.50 o 
   2   9   6       22.62       78.26     35.63 o 
   3   9   6     1197.93     1262.77    114.16 o 
   4   9   6        0.12        0.00     15.18 o 
   5   9   6      832.61      842.52    114.16 o 
   6   9   6       93.03      107.10     17.49 o 
   7   9   6       19.11       34.60     17.16 o 
   8   9   6        9.37       42.65     13.20 o 
 -12  10   6       64.86       61.82     12.13 o 
 -11  10   6       33.17       35.58     34.27 o 
 -10  10   6      103.21      115.69     33.59 o 
  -9  10   6      501.98      475.06     87.11 o 
  -8  10   6        6.12        4.59     19.61 o 
  -7  10   6      279.62      270.24     26.65 o 
  -6  10   6       36.50      113.73     46.46 o 
  -5  10   6      414.49      485.29     70.08 o 
  -4  10   6       15.03       57.03     22.33 o 
  -3  10   6      123.85      105.58     29.72 o 
  -2  10   6      278.51      205.71     34.05 o 
  -1  10   6       88.96       64.75     10.84 o 
   0  10   6      118.24       66.78     24.42 o 
   1  10   6      263.73      235.52     30.35 o 
   2  10   6        1.54        0.00     13.20 o 
   3  10   6        7.85       13.28     11.22 o 
   4  10   6       33.07       33.75     29.03 o 
   5  10   6      123.98      104.74     18.35 o 
   6  10   6      225.05      174.76     21.13 o 
 -10  11   6       13.68        3.66     36.38 o 
  -9  11   6      117.60      119.42     42.46 o 
  -8  11   6        4.09        5.25     25.20 o 
  -7  11   6        2.65        0.00     17.85 o 
  -6  11   6      122.81      126.51     15.63 o 
  -5  11   6      375.91      371.22     62.13 o 
  -4  11   6      255.03      251.65     40.25 o 
  -3  11   6     1186.68     1226.82     89.12 o 
  -2  11   6       71.72       61.57     11.88 o 
  -1  11   6      442.45      441.35     71.68 o 
   0  11   6       54.73       35.39     19.80 o 
   1  11   6      233.17      249.68     27.72 o 
   2  11   6       78.64       65.77     14.88 o 
   3  11   6      103.55      184.55     32.33 o 
   4  11   6      268.35      166.66     22.18 o 
  -6  12   6      529.89      550.68     58.73 o 
  -5  12   6       90.26      129.22     17.57 o 
  -4  12   6        1.34        0.00     10.15 o 
  -3  12   6      216.76      146.11     19.67 o 
  -2  12   6        3.86       12.84     10.87 o 
  -1  12   6       80.32       85.22     14.52 o 
   0  12   6       87.47       68.53     14.70 o 
   1  12   6       14.49        0.00     11.88 o 
 -19   1   7       68.49       93.60     25.74 o 
 -18   1   7       92.48      110.00     48.83 o 
 -17   1   7      176.95      158.68     83.13 o 
 -16   1   7      713.19      627.06    385.37 o 
 -15   1   7     1137.20      946.15    506.13 o 
 -14   1   7     1085.46     1023.21    548.37 o 
 -12   1   7      836.14      216.54    130.64 o 
 -11   1   7      307.85      361.02     37.35 o 
 -10   1   7      401.14      473.44     32.37 o 
  -9   1   7     2563.80     2500.82    172.21 o 
  -8   1   7      459.73      600.64     88.12 o 
  -7   1   7     5490.78     5529.35    324.74 o 
  -6   1   7      159.95      237.98     65.84 o 
  -5   1   7      592.08      430.66     27.26 o 
  -4   1   7     1728.88     1296.23    322.22 o 
  -3   1   7     4455.15     4876.28    295.05 o 
  -2   1   7       29.54       30.51      5.76 o 
  -1   1   7     1128.44      868.64     49.52 o 
   0   1   7        7.33       21.27      3.06 o 
   1   1   7     6672.58     7251.66    403.52 o 
   2   1   7     3416.13     3930.35    222.05 o 
   3   1   7      958.71      982.88     69.87 o 
   4   1   7      412.72      401.30     32.59 o 
   5   1   7     1122.40     1270.99     91.69 o 
   6   1   7       35.26       31.80      8.99 o 
   7   1   7     3366.63     3756.44    393.68 o 
   8   1   7     1071.17     1158.02    136.21 o 
   9   1   7      134.77      106.74     25.15 o 
  10   1   7      471.05      456.39     56.90 o 
  11   1   7       16.41        0.00     24.72 o 
  12   1   7      151.32      201.74     48.29 o 
 -18   2   7       31.44       11.10     34.66 o 
 -17   2   7      163.70      120.50     72.89 o 
 -16   2   7      135.57      184.23    144.52 o 
 -15   2   7      274.65      238.64    141.22 o 
 -14   2   7     2337.30     2138.03    204.56 o 
 -13   2   7      244.09      245.42     67.18 o 
 -12   2   7        7.40        8.14     10.54 o 
 -11   2   7      436.61      419.98     39.14 o 
 -10   2   7       64.44       63.54     11.63 o 
  -9   2   7      101.99       76.14     12.45 o 
  -8   2   7      688.82      719.48     54.42 o 
  -7   2   7      834.79     1083.53    158.37 o 
  -6   2   7     1959.36     2161.26    129.82 o 
  -5   2   7     2233.75     2556.35    152.97 o 
  -4   2   7     3290.68     4043.01    245.07 o 
  -3   2   7     3955.34     4356.87    263.12 o 
  -2   2   7      430.48      504.60     31.65 o 
  -1   2   7      476.68      561.72     47.55 o 
   0   2   7     2358.80     2396.54    189.70 o 
   1   2   7     2847.25     3520.89    243.77 o 
   2   2   7      156.65      103.37     27.90 o 
   3   2   7       10.68       32.98      9.02 o 
   4   2   7     1807.43     1763.78    181.84 o 
   5   2   7        8.85        6.33      6.18 o 
   6   2   7      188.80      178.18     22.71 o 
   7   2   7        0.82        2.14     10.38 o 
   8   2   7      385.44      442.64     60.28 o 
   9   2   7      195.97      186.92     77.87 o 
  10   2   7        4.90        3.15     23.78 o 
  11   2   7      801.77      819.42     99.56 o 
  12   2   7       10.23       19.88     28.21 o 
 -18   3   7      121.74       74.24     54.52 o 
 -17   3   7       69.86       60.46     25.25 o 
 -16   3   7      352.74      322.25     87.15 o 
 -15   3   7      973.55      858.58    426.95 o 
 -14   3   7      190.70      179.89    108.88 o 
 -13   3   7      218.15      231.23    101.62 o 
 -12   3   7       68.90       76.09     15.76 o 
 -11   3   7      416.60      388.68     34.48 o 
 -10   3   7       98.52       73.91     19.14 o 
  -9   3   7       12.65        0.00      6.09 o 
  -8   3   7      857.02      815.45     73.91 o 
  -7   3   7     6467.98     6344.03    488.01 o 
  -6   3   7      437.56      375.71     38.48 o 
  -5   3   7     3639.75     3438.09    206.61 o 
  -4   3   7      460.23      516.00     32.30 o 
  -3   3   7     3567.87     4019.91    242.98 o 
  -2   3   7      307.55      337.79     21.50 o 
  -1   3   7     3137.02     3335.07    263.18 o 
   0   3   7        0.68       13.64      5.08 o 
   1   3   7     4808.71     5128.16    403.68 o 
   2   3   7      893.51      978.83     70.71 o 
   3   3   7     4353.06     4518.66    313.55 o 
   4   3   7     1721.89     1722.25    120.40 o 
   5   3   7      675.99      761.35     55.63 o 
   6   3   7        7.74        7.88      7.19 o 
   7   3   7       57.30       50.59     12.23 o 
   8   3   7      146.97      193.00     19.17 o 
   9   3   7       34.98       52.10     29.03 o 
  10   3   7      265.01      197.87     36.64 o 
  11   3   7      374.12      399.21     79.19 o 
  12   3   7      126.14      109.90     37.19 o 
 -18   4   7      276.12      262.77    120.73 o 
 -17   4   7       15.33        5.22     17.74 o 
 -16   4   7      551.54      491.46    331.26 o 
 -15   4   7        6.87       12.10     22.76 o 
 -14   4   7       32.81       48.39     19.18 o 
 -13   4   7     2870.47     2808.48    267.91 o 
 -12   4   7       21.04       13.49     11.72 o 
 -11   4   7       52.43       61.18     19.81 o 
 -10   4   7      530.96      424.08     29.61 o 
  -9   4   7      386.55      515.08     32.59 o 
  -8   4   7      283.70      262.77     42.67 o 
  -7   4   7       99.80      125.07     41.15 o 
  -6   4   7     2206.54     2116.87    116.88 o 
  -5   4   7     1717.20     1793.87    107.43 o 
  -4   4   7      431.86      425.42     51.05 o 
  -3   4   7      523.73      520.95     57.44 o 
  -2   4   7     1263.60     1174.26     95.19 o 
  -1   4   7     1325.35     1532.68    123.28 o 
   0   4   7     1902.34     2090.12    165.67 o 
   1   4   7     4104.64     4361.65    344.47 o 
   2   4   7     4282.28     4350.67    343.14 o 
   3   4   7       24.54       49.92      8.61 o 
   4   4   7        2.16        2.49      6.09 o 
   5   4   7     1318.09     1320.70     93.32 o 
   6   4   7       61.93       40.63      8.42 o 
   7   4   7      942.32     1069.91     77.44 o 
   8   4   7        1.31       17.86     12.30 o 
   9   4   7      424.85      440.24     49.33 o 
  10   4   7      203.13      259.46     26.20 o 
  11   4   7      212.98      143.26     40.56 o 
 -17   5   7        0.73        0.00     30.53 o 
 -16   5   7      250.67      270.00    197.97 o 
 -15   5   7      112.61       79.17     40.75 o 
 -14   5   7       79.72      134.27     50.47 o 
 -13   5   7        1.99        5.94      9.80 o 
 -12   5   7      595.19      544.48    155.07 o 
 -11   5   7      609.59      602.19     48.77 o 
 -10   5   7      818.17      842.67     52.67 o 
  -9   5   7     5838.05     5477.55    324.79 o 
  -8   5   7        2.64       14.32     13.77 o 
  -7   5   7      837.51      906.35     55.90 o 
  -6   5   7      193.52      193.73     16.13 o 
  -5   5   7      463.37      535.43     79.89 o 
  -4   5   7      603.00      702.30     43.07 o 
  -3   5   7     1982.15     1826.59    712.68 o 
  -2   5   7      249.43      272.05     23.55 o 
  -1   5   7      249.21      216.20     42.56 o 
   0   5   7       61.96      101.82     22.44 o 
   1   5   7      364.45      363.27     31.06 o 
   2   5   7       21.42        2.98      6.36 o 
   3   5   7      154.09      173.06     20.46 o 
   4   5   7        1.76       13.34      7.61 o 
   5   5   7      568.85      552.10     42.72 o 
   6   5   7        0.72        0.00      8.45 o 
   7   5   7     1904.92     1900.42    134.31 o 
   8   5   7     1712.12     1689.07    123.55 o 
   9   5   7      477.69      553.59     71.09 o 
  10   5   7     1055.04     1081.37     94.45 o 
  11   5   7       43.68       40.07     31.94 o 
 -17   6   7      180.28      208.76     98.35 o 
 -16   6   7       68.93       64.53     41.34 o 
 -15   6   7      868.04      764.54    477.76 o 
 -14   6   7       53.64       80.93     31.52 o 
 -13   6   7      325.41      338.40     37.72 o 
 -12   6   7      713.43      669.26     66.10 o 
 -11   6   7        4.63        1.93     12.59 o 
 -10   6   7     1082.20     1197.67     71.63 o 
  -9   6   7      329.67      374.82     25.27 o 
  -8   6   7     2448.26     2305.59    181.12 o 
  -7   6   7     1232.65     1318.35     82.45 o 
  -6   6   7     3202.71     3284.14    195.31 o 
  -5   6   7     1922.26     1955.00    109.74 o 
  -4   6   7      362.82      343.94     47.47 o 
  -3   6   7      741.58      780.53     62.44 o 
  -2   6   7      581.74      586.30     88.11 o 
  -1   6   7       48.80       58.92     14.20 o 
   0   6   7      212.36      231.45     44.29 o 
   1   6   7     1459.47     1534.19    124.26 o 
   2   6   7      301.15      346.41     30.56 o 
   3   6   7      152.09      165.55     18.41 o 
   4   6   7     1513.09     1346.71    112.30 o 
   5   6   7     1528.60     1514.63    124.02 o 
   6   6   7     3333.04     3036.68    233.33 o 
   7   6   7      633.55      579.50     45.81 o 
   8   6   7       65.32      104.05     17.99 o 
   9   6   7       15.47       72.78     22.44 o 
  10   6   7      228.62      190.73     20.00 o 
 -16   7   7       13.29       17.70     23.77 o 
 -15   7   7      326.62      299.73    135.94 o 
 -14   7   7       21.79       27.64     29.85 o 
 -13   7   7      867.86      809.36    162.61 o 
 -12   7   7      247.20      253.89     38.48 o 
 -11   7   7      255.61      279.95     19.90 o 
 -10   7   7      780.03      789.29     49.43 o 
  -9   7   7       17.37       30.68      7.43 o 
  -8   7   7      426.34      398.41     43.28 o 
  -7   7   7      158.27      151.48     19.70 o 
  -6   7   7      170.84      163.68     72.80 o 
  -5   7   7      945.49      938.79     67.27 o 
  -4   7   7        0.18        9.69     16.95 o 
  -3   7   7      132.80      147.36     15.30 o 
  -2   7   7        3.98        5.97     30.94 o 
  -1   7   7        1.80        0.00     26.57 o 
   0   7   7      294.87      252.39     68.51 o 
   1   7   7       92.71       71.94     13.22 o 
   2   7   7      262.34      295.27     61.06 o 
   3   7   7     1577.03     1617.53    271.87 o 
   4   7   7       40.39       57.17     17.16 o 
   5   7   7       53.02       51.19     11.06 o 
   6   7   7      240.68      299.18     46.19 o 
   7   7   7       55.58       46.24     11.48 o 
   8   7   7      145.06      147.47     17.31 o 
   9   7   7       35.58       55.81     11.74 o 
 -15   8   7       37.82       60.67     27.36 o 
 -14   8   7      659.83      596.59     99.06 o 
 -13   8   7      394.83      259.14     66.77 o 
 -12   8   7      231.18      240.17     39.80 o 
 -11   8   7      326.79      291.20     21.03 o 
 -10   8   7       15.44        0.00     12.95 o 
  -9   8   7      294.17      302.99     21.07 o 
  -8   8   7      648.83      606.26     52.93 o 
  -7   8   7      344.72      379.58     80.07 o 
  -6   8   7      726.99      713.84     60.35 o 
  -5   8   7     3554.10     3328.23    259.64 o 
  -4   8   7     1491.12     1569.23    115.05 o 
  -3   8   7     1538.19     1542.94    107.43 o 
  -2   8   7      913.18      891.15    181.12 o 
  -1   8   7     1523.97     1605.30    153.56 o 
   0   8   7     2882.90     2697.43    213.79 o 
   1   8   7     1481.74     1589.71    131.04 o 
   2   8   7     1506.46     1607.41    132.76 o 
   3   8   7      681.82      690.09     58.75 o 
   4   8   7      289.86      385.53     79.85 o 
   5   8   7        1.04        3.19      9.97 o 
   6   8   7       29.27        0.00     10.92 o 
   7   8   7       98.41      134.49     16.82 o 
   8   8   7      315.03      318.20     28.13 o 
 -13   9   7        2.64        0.00     17.72 o 
 -12   9   7       12.62       32.23     22.45 o 
 -11   9   7        5.91        5.64      6.80 o 
 -10   9   7      574.12      553.69     42.48 o 
  -9   9   7      705.83      780.50     65.95 o 
  -8   9   7      543.97      481.93     42.72 o 
  -7   9   7       23.79       30.23     19.57 o 
  -6   9   7     1026.76      913.81     78.89 o 
  -5   9   7      125.27      148.45     49.62 o 
  -4   9   7      226.88      232.68     62.03 o 
  -3   9   7      124.61      107.98     29.15 o 
  -2   9   7        0.07        5.27     26.13 o 
  -1   9   7      195.32      173.19    251.42 o 
   0   9   7      467.99      460.57     41.41 o 
   1   9   7      123.35      115.60     16.27 o 
   2   9   7      473.08      527.73     81.17 o 
   3   9   7      250.33      298.23     29.54 o 
   4   9   7        0.37        0.00      9.97 o 
   5   9   7      237.23      234.08     25.13 o 
   6   9   7      246.53      234.69     39.59 o 
   7   9   7      835.21      899.58    122.08 o 
 -12  10   7      167.38      177.28     51.24 o 
 -11  10   7       27.53       42.94      8.67 o 
 -10  10   7      336.74      439.28     91.72 o 
  -9  10   7       55.46       51.31     11.37 o 
  -8  10   7      432.07      484.27     42.63 o 
  -7  10   7       18.23       33.67     26.91 o 
  -6  10   7      553.31      603.68     53.32 o 
  -5  10   7       51.37       42.42     10.08 o 
  -4  10   7     1448.17     1287.24    103.95 o 
  -3  10   7      387.73      362.43     31.99 o 
  -2  10   7      193.34      200.78     21.57 o 
  -1  10   7       57.83       19.93      9.87 o 
   0  10   7       37.36       33.41     11.22 o 
   1  10   7      155.33      151.74     18.89 o 
   2  10   7      612.69      576.18     67.31 o 
   3  10   7      117.22       75.80     15.66 o 
   4  10   7      787.49      720.40     62.35 o 
   5  10   7     1123.06     1208.91    130.00 o 
  -9  11   7      683.48      798.74     69.73 o 
  -8  11   7       84.90       75.19     22.41 o 
  -7  11   7      192.17      266.42     35.11 o 
  -6  11   7       18.85       14.63     13.97 o 
  -5  11   7       83.35       41.39     19.17 o 
  -4  11   7      218.41      182.47     29.03 o 
  -3  11   7      223.13      168.06     41.57 o 
  -2  11   7        0.89        5.73     10.56 o 
  -1  11   7       75.82       56.97     15.84 o 
   0  11   7       10.47        0.00     25.08 o 
   1  11   7        3.21       32.96     12.56 o 
   2  11   7       12.47        0.00     27.06 o 
   3  11   7       58.43       49.96     25.08 o 
  -4  12   7      280.83      232.82     25.55 o 
  -3  12   7      178.21      177.14     22.49 o 
  -2  12   7      389.59      298.27     34.31 o 
 -19   0   8       36.88       35.63     13.20 o 
 -18   0   8       39.17       56.75     13.20 o 
 -17   0   8      666.31      641.41     64.67 o 
 -16   0   8      211.36      194.01     23.76 o 
 -15   0   8      422.58      368.76    194.67 o 
 -13   0   8      174.39      185.76     80.51 o 
 -12   0   8     1070.01     1141.60    109.54 o 
 -11   0   8       88.96      124.09     31.01 o 
 -10   0   8     1417.36     1230.48    115.18 o 
  -9   0   8     1716.54     1746.28    160.35 o 
  -8   0   8      289.16      356.13    151.77 o 
  -7   0   8      833.46      817.80    102.86 o 
  -6   0   8     4477.30     3922.95    319.38 o 
  -5   0   8      890.92      703.60     57.96 o 
  -4   0   8     8524.51     9636.78    757.07 o 
  -3   0   8      114.59      147.07     14.17 o 
  -2   0   8      523.10      553.75     46.15 o 
  -1   0   8      136.05      133.58     21.78 o 
   0   0   8      158.39      197.32     22.44 o 
   1   0   8     1797.28     2183.08    175.07 o 
   2   0   8     2722.79     2617.11    390.65 o 
   3   0   8     2209.05     2019.25    311.47 o 
   4   0   8    11157.05    12021.81   1731.54 o 
   5   0   8      245.20      238.88     67.31 o 
   6   0   8     1165.23     1131.04    195.33 o 
   7   0   8     3127.39     2899.54    440.80 o 
   8   0   8       26.76       30.35     35.63 o 
   9   0   8     1111.89     1127.09    178.17 o 
  10   0   8      455.94      413.09     77.87 o 
  11   0   8      505.83      514.71     92.38 o 
 -18   1   8      160.38      176.72     16.31 o 
 -17   1   8        9.39        7.30     17.58 o 
 -16   1   8       77.43      129.03     73.03 o 
 -15   1   8      162.75      179.12     38.97 o 
 -14   1   8      190.96      170.28     38.27 o 
 -13   1   8        0.68        5.26      8.76 o 
 -12   1   8       22.58       39.63     15.44 o 
 -11   1   8     1276.79     1101.50    157.39 o 
 -10   1   8      139.07      136.54     11.35 o 
  -9   1   8     1264.91     1237.39     81.73 o 
  -8   1   8     1206.18     1238.90    105.88 o 
  -7   1   8        0.10        2.48     11.62 o 
  -6   1   8     7739.12     8349.67    492.71 o 
  -5   1   8      178.48      114.64     73.45 o 
  -4   1   8      151.75      135.34      9.39 o 
  -3   1   8      773.13      880.25     50.84 o 
  -2   1   8     2832.18     2852.24    160.32 o 
  -1   1   8     1424.77     1378.71     77.50 o 
   0   1   8     2296.57     2295.08    162.26 o 
   1   1   8       87.20      114.09     10.68 o 
   2   1   8      588.34      639.07     47.60 o 
   3   1   8      929.83     1102.31     78.36 o 
   4   1   8       98.83      106.15     28.08 o 
   5   1   8       65.97       69.59     28.38 o 
   6   1   8       51.78       44.06     19.53 o 
   7   1   8        0.53        2.46     20.86 o 
   8   1   8      199.22      171.07     40.78 o 
   9   1   8      491.44      459.78     64.44 o 
  10   1   8     2017.13     2023.61    219.38 o 
  11   1   8        8.95        0.00     28.00 o 
 -18   2   8     1458.16     1389.74    855.21 o 
 -17   2   8        8.55        0.00     39.28 o 
 -16   2   8     2968.08     2935.17    279.79 o 
 -15   2   8      474.99      457.99    228.98 o 
 -14   2   8      141.56      133.88     45.87 o 
 -13   2   8       70.11      107.44     46.48 o 
 -12   2   8      796.16      221.89    129.15 o 
 -11   2   8       42.87       23.29      6.61 o 
 -10   2   8      568.43      598.26     40.21 o 
  -9   2   8       14.71       16.18     12.86 o 
  -8   2   8     6596.88     7021.47    614.72 o 
  -7   2   8      155.18      226.04     55.62 o 
  -6   2   8     4106.36     4265.25    254.27 o 
  -5   2   8      162.24      216.23     14.99 o 
  -4   2   8      644.25      508.35    106.95 o 
  -3   2   8      254.38      180.38     12.36 o 
  -2   2   8     5018.97     4983.58    393.27 o 
  -1   2   8     5439.92     5180.14    358.62 o 
   0   2   8     6685.09     7216.28    500.00 o 
   1   2   8     5921.75     5844.33    404.14 o 
   2   2   8     2736.46     2816.07    199.02 o 
   3   2   8      631.17      656.19     48.23 o 
   4   2   8     1763.44     1869.14    131.71 o 
   5   2   8       12.98        0.18     20.47 o 
   6   2   8       31.06       28.91     24.09 o 
   7   2   8        5.92        0.00     19.60 o 
   8   2   8      274.38      333.17     61.40 o 
   9   2   8     1998.86     1626.21    172.83 o 
  10   2   8      383.09      414.84     63.13 o 
  11   2   8      271.04      280.53     49.43 o 
 -18   3   8        0.52        0.00     23.90 o 
 -17   3   8       95.19       68.71     33.61 o 
 -16   3   8       17.12       27.75      7.29 o 
 -15   3   8        1.35        0.00      6.82 o 
 -14   3   8      145.04      120.80     35.32 o 
 -13   3   8      223.64      257.04     43.16 o 
 -12   3   8       18.74       27.28      6.00 o 
 -11   3   8       38.03       76.46     16.15 o 
 -10   3   8     1554.24     1441.07    135.92 o 
  -9   3   8      178.36      220.17     40.57 o 
  -8   3   8      275.87      176.25    160.35 o 
  -7   3   8     1747.57     1792.20    109.14 o 
  -6   3   8     2145.47     2202.01    131.90 o 
  -5   3   8     4069.96     4197.28    251.15 o 
  -4   3   8      966.32     1141.74     70.96 o 
  -3   3   8       12.08       60.05     42.89 o 
  -2   3   8     2812.21     2694.07    214.44 o 
  -1   3   8      540.75      577.23     48.75 o 
   0   3   8     4060.54     4162.55    329.86 o 
   1   3   8      663.96      599.31     43.35 o 
   2   3   8      339.27      422.26     32.95 o 
   3   3   8       96.34       78.33     10.80 o 
   4   3   8        1.55        0.12      8.12 o 
   5   3   8       14.58       24.45     15.39 o 
   6   3   8      269.29      255.84     23.05 o 
   7   3   8      441.06      403.29     61.42 o 
   8   3   8      227.37      190.50     40.10 o 
   9   3   8       28.41       44.19     26.63 o 
  10   3   8        0.68        0.00     25.35 o 
  11   3   8       56.59       47.58     34.49 o 
 -18   4   8       10.76        0.00     37.00 o 
 -17   4   8      325.70      338.86    122.95 o 
 -16   4   8       10.01       12.91     30.11 o 
 -15   4   8       65.23       91.64     39.64 o 
 -14   4   8      242.63      243.67     61.17 o 
 -13   4   8      228.80      235.21     42.37 o 
 -12   4   8     3234.40     3273.04    311.47 o 
 -11   4   8      212.70      212.53     15.87 o 
 -10   4   8     1785.15     1490.03    272.53 o 
  -9   4   8       29.02       25.72     10.85 o 
  -8   4   8     1431.44     1425.66    141.73 o 
  -7   4   8       49.79       60.71     29.69 o 
  -6   4   8     2772.67     2963.12    177.53 o 
  -5   4   8      401.23      445.10     84.67 o 
  -4   4   8     1040.04     1014.32    136.70 o 
  -3   4   8       23.29       31.34      6.28 o 
  -2   4   8       37.11       48.70      7.47 o 
  -1   4   8      165.82      258.73     26.40 o 
   0   4   8      461.29      470.57     40.91 o 
   1   4   8       37.95       30.32      7.47 o 
   2   4   8      294.45      297.71     28.33 o 
   3   4   8     1504.88     1449.61    103.78 o 
   4   4   8     1899.91     1793.94    144.56 o 
   5   4   8      293.86      314.80     26.59 o 
   6   4   8      768.87      834.96     68.15 o 
   7   4   8     1428.04     1442.11    103.54 o 
   8   4   8       22.00        0.00     24.21 o 
   9   4   8      966.98     1020.18    159.69 o 
  10   4   8      241.79      198.58     63.35 o 
 -17   5   8       77.57       82.48     48.06 o 
 -16   5   8        1.46        3.17     29.05 o 
 -15   5   8      330.97      323.71    153.09 o 
 -14   5   8      113.39      127.87     51.47 o 
 -13   5   8      240.20      275.30     97.66 o 
 -12   5   8      128.81       93.51     25.20 o 
 -11   5   8     2319.82     2327.02    142.84 o 
 -10   5   8        4.01        5.63      4.93 o 
  -9   5   8      459.17      445.40     38.01 o 
  -8   5   8      964.92      993.02     91.44 o 
  -7   5   8     1395.54     1333.06     82.14 o 
  -6   5   8      489.14      552.27     95.26 o 
  -5   5   8       16.42       35.08     33.42 o 
  -4   5   8      535.56      584.57     87.43 o 
  -3   5   8      528.91      514.42     43.57 o 
  -2   5   8      328.01      289.91     54.64 o 
  -1   5   8        5.02        0.00     16.28 o 
   0   5   8       40.77       36.38      7.70 o 
   1   5   8      833.73      835.42     67.95 o 
   2   5   8     1296.29     1233.82     99.15 o 
   3   5   8     1946.13     1880.01    150.44 o 
   4   5   8      549.14      529.39     50.67 o 
   5   5   8     1304.00     1239.79     89.04 o 
   6   5   8      813.16      808.54     71.12 o 
   7   5   8        5.03        0.00      9.83 o 
   8   5   8      339.44      385.56     34.80 o 
   9   5   8        2.21       17.98     35.63 o 
  10   5   8      700.52      801.22    102.03 o 
 -16   6   8      166.60      196.75     64.73 o 
 -15   6   8        0.10        0.00      9.69 o 
 -14   6   8      116.30      134.90     38.33 o 
 -13   6   8      226.37      225.62     33.65 o 
 -12   6   8        2.11        5.03     10.29 o 
 -11   6   8        2.99        8.98      7.43 o 
 -10   6   8       90.93       71.64     13.99 o 
  -9   6   8      130.76       64.43     39.05 o 
  -8   6   8     2004.73     1856.88    113.51 o 
  -7   6   8      234.63      271.66     28.67 o 
  -6   6   8     1272.76     1425.19    113.03 o 
  -5   6   8        0.22        0.00     17.91 o 
  -4   6   8      561.22      581.51     48.71 o 
  -3   6   8      534.36      556.73     55.01 o 
  -2   6   8      771.10      703.23     59.25 o 
  -1   6   8     1148.66     1165.62    264.16 o 
   0   6   8     1287.47     1071.90    107.56 o 
   1   6   8      494.91      534.40     47.33 o 
   2   6   8     1015.35      950.79     77.36 o 
   3   6   8        3.15       13.71     18.48 o 
   4   6   8      135.30      127.49     16.12 o 
   5   6   8      190.14      248.48     22.13 o 
   6   6   8        9.69       14.06      9.65 o 
   7   6   8      309.51      276.97     24.84 o 
   8   6   8      167.81      150.82     18.04 o 
   9   6   8       28.81       47.05     20.11 o 
 -15   7   8      459.09      459.32    213.14 o 
 -14   7   8       13.69       36.20      8.53 o 
 -13   7   8      351.50      316.90     78.67 o 
 -12   7   8      229.86      201.41     19.62 o 
 -11   7   8      973.13      883.38     99.44 o 
 -10   7   8      147.03      169.37     27.49 o 
  -9   7   8      869.91      820.47     66.36 o 
  -8   7   8      123.93       96.64     26.06 o 
  -7   7   8      566.08      564.49     48.91 o 
  -6   7   8      256.11      294.75    122.15 o 
  -5   7   8     1942.95     2002.94    138.47 o 
  -4   7   8      874.73      894.53     72.93 o 
  -3   7   8       44.19       58.10     12.12 o 
  -2   7   8      762.13      879.68    154.15 o 
  -1   7   8        5.03        0.00     27.81 o 
   0   7   8     1570.15     1880.15    153.05 o 
   1   7   8      333.39      364.54     91.52 o 
   2   7   8     2369.46     2528.68    241.52 o 
   3   7   8      477.83      520.83     47.62 o 
   4   7   8      448.13      485.89     76.55 o 
   5   7   8      189.23      169.11     20.73 o 
   6   7   8      332.31      328.62     30.70 o 
   7   7   8      102.54      102.71     14.98 o 
   8   7   8      399.62      446.64     38.41 o 
 -14   8   8       79.89       40.04     30.28 o 
 -13   8   8       76.21       55.86     10.03 o 
 -12   8   8      109.02       94.96     15.81 o 
 -11   8   8       87.87      101.86     14.54 o 
 -10   8   8      424.34      412.37     36.36 o 
  -9   8   8       34.65       54.57     11.21 o 
  -8   8   8      268.13      264.51     40.62 o 
  -7   8   8       12.53       28.21     20.02 o 
  -6   8   8      328.64      362.02     98.52 o 
  -5   8   8        0.02       27.40     10.19 o 
  -4   8   8      245.45      289.49     36.29 o 
  -3   8   8      371.96      392.16     58.13 o 
  -2   8   8      147.04      135.71     47.03 o 
  -1   8   8       67.38       74.56     21.62 o 
   0   8   8        1.58        0.00     29.38 o 
   1   8   8       22.05       53.87     18.41 o 
   2   8   8        5.97        0.00     16.50 o 
   3   8   8      120.77      103.79     24.42 o 
   4   8   8      219.73      236.18     28.38 o 
   5   8   8      113.04       54.83     13.81 o 
   6   8   8      350.11      346.32     35.43 o 
   7   8   8       15.46       13.70     19.72 o 
 -13   9   8       94.90      115.08     12.19 o 
 -12   9   8       84.87       85.16     17.72 o 
 -11   9   8      720.52      665.32    138.78 o 
 -10   9   8      236.91      203.96     34.70 o 
  -9   9   8       18.74       23.06      8.89 o 
  -8   9   8       13.34       16.68     19.80 o 
  -7   9   8      473.10      498.15     45.56 o 
  -6   9   8        9.24       19.43     36.79 o 
  -5   9   8     2490.38     2435.04    191.01 o 
  -4   9   8      914.00      989.97    354.36 o 
  -3   9   8      611.39      630.58     81.88 o 
  -2   9   8      277.41      316.80     42.61 o 
  -1   9   8      287.90      309.02     47.24 o 
   0   9   8       91.48       20.88     10.09 o 
   1   9   8      400.70      428.55     65.99 o 
   2   9   8      176.32      160.15     20.57 o 
   3   9   8      198.08      199.60     22.43 o 
   4   9   8      438.03      564.01    137.92 o 
   5   9   8      112.03      115.98     51.47 o 
   6   9   8      153.14      238.30     51.47 o 
 -11  10   8       30.40       12.17     13.31 o 
 -10  10   8      102.69      125.11     17.35 o 
  -9  10   8       20.04        0.00     20.65 o 
  -8  10   8       65.69       72.76     13.33 o 
  -7  10   8       77.89       29.04     21.15 o 
  -6  10   8       22.15       19.85     10.25 o 
  -5  10   8       86.79       85.06     36.57 o 
  -4  10   8      226.97      235.96     24.19 o 
  -3  10   8        0.55        0.00     77.21 o 
  -2  10   8       44.66       35.38     54.77 o 
  -1  10   8       67.85       43.00     11.31 o 
   0  10   8       26.60       13.08     11.12 o 
   1  10   8      120.50      127.64     31.67 o 
   2  10   8        5.00        0.88     19.80 o 
   3  10   8      106.56      147.86     35.63 o 
   4  10   8       41.20       16.37     15.84 o 
  -8  11   8       30.26       28.69     11.43 o 
  -7  11   8      795.89      834.28    132.25 o 
  -6  11   8       70.09       71.64     13.86 o 
  -5  11   8      201.93      141.04     51.99 o 
  -4  11   8       43.41       55.01     14.52 o 
  -3  11   8      276.71      250.76     30.35 o 
  -2  11   8        0.73       31.36     11.34 o 
  -1  11   8      398.83      381.42     37.65 o 
   0  11   8      323.82      369.99     35.29 o 
   1  11   8      275.49      291.09     46.19 o 
 -18   1   9       16.01       10.09      7.92 o 
 -17   1   9      257.42      225.02     73.26 o 
 -16   1   9        0.01        0.00      5.60 o 
 -15   1   9     1445.19     1270.69    755.57 o 
 -14   1   9      735.77      634.02    302.23 o 
 -13   1   9      147.21      205.78     46.26 o 
 -12   1   9      273.71       20.87    111.41 o 
 -11   1   9      740.58      824.42    104.01 o 
 -10   1   9      284.89      301.42     28.57 o 
  -9   1   9     2465.90     2612.27    164.50 o 
  -8   1   9     1654.89     1767.78    133.12 o 
  -7   1   9     3775.54     3991.65    238.36 o 
  -6   1   9      341.02      125.96     83.05 o 
  -5   1   9     1991.06     2220.76    135.73 o 
  -4   1   9      183.40      146.11     10.27 o 
  -3   1   9      606.03      664.01     48.84 o 
  -2   1   9     2668.48     2876.26    200.12 o 
  -1   1   9       37.13       34.97     13.53 o 
   0   1   9     1762.59     1605.17    113.94 o 
   1   1   9      970.32     1112.27    127.26 o 
   2   1   9     4192.23     4736.55    487.19 o 
   3   1   9      194.23      253.02     89.74 o 
   4   1   9     1432.13     1488.39    158.35 o 
   5   1   9       98.05       63.79     24.73 o 
   6   1   9      203.14      251.01     40.59 o 
   7   1   9       20.25       28.18     20.98 o 
   8   1   9     2141.06     2218.15    239.71 o 
   9   1   9      204.19      184.66     37.79 o 
  10   1   9      477.20      433.56     63.35 o 
 -18   2   9       19.38       15.26     14.17 o 
 -17   2   9      163.94      120.07     38.88 o 
 -16   2   9       11.12        0.00     11.78 o 
 -15   2   9        4.10        0.00     19.59 o 
 -14   2   9      129.67      116.71     48.66 o 
 -13   2   9       21.60        8.32     12.97 o 
 -12   2   9      850.00      706.89    194.92 o 
 -11   2   9      647.87      679.62    101.33 o 
 -10   2   9        2.25        0.00     13.72 o 
  -9   2   9     1396.32     1217.23    167.06 o 
  -8   2   9      990.84     1078.79    228.32 o 
  -7   2   9     1461.30     1569.08     94.05 o 
  -6   2   9     1031.29     1143.70    154.33 o 
  -5   2   9      349.50      304.54     74.10 o 
  -4   2   9      702.17      692.71     56.34 o 
  -3   2   9      530.86      574.58     48.51 o 
  -2   2   9       29.07       80.02     11.93 o 
  -1   2   9      449.93      419.15     40.00 o 
   0   2   9        4.51       17.85      6.12 o 
   1   2   9       57.24       47.50      7.53 o 
   2   2   9     1590.16     1765.12    125.63 o 
   3   2   9       55.97       80.28     26.40 o 
   4   2   9      202.18      251.89     39.93 o 
   5   2   9        2.39        0.00     21.22 o 
   6   2   9       30.03        6.65     22.16 o 
   7   2   9      785.99      799.53     90.04 o 
   8   2   9      482.28      454.36     81.83 o 
   9   2   9      297.69      279.97     47.55 o 
  10   2   9        0.37        0.00     26.08 o 
 -18   3   9       15.38       10.12     10.06 o 
 -17   3   9        3.78        1.96     18.81 o 
 -16   3   9       15.08       30.23      7.46 o 
 -15   3   9      320.70      325.89    104.54 o 
 -14   3   9       75.42      104.67     29.34 o 
 -13   3   9      446.68      567.94    247.46 o 
 -12   3   9      577.67      582.90    219.74 o 
 -11   3   9     1088.06      995.62    160.39 o 
 -10   3   9      120.63      130.44     38.86 o 
  -9   3   9     1118.48     1091.57    135.91 o 
  -8   3   9     1174.54     1194.73    143.33 o 
  -7   3   9       21.13       23.53     11.88 o 
  -6   3   9     1468.02     1537.24     92.94 o 
  -5   3   9     3277.89     3306.49    254.91 o 
  -4   3   9     1508.19     1800.17    171.57 o 
  -3   3   9     2048.42     2206.10    176.49 o 
  -2   3   9     2357.14     2480.79    198.00 o 
  -1   3   9       55.68       42.69     11.88 o 
   0   3   9     2662.82     2570.97    182.32 o 
   1   3   9       19.46       14.70      6.16 o 
   2   3   9      602.41      594.40     45.42 o 
   3   3   9        9.37        0.00      6.12 o 
   4   3   9       83.60       52.79     23.07 o 
   5   3   9       79.36       70.27     22.74 o 
   6   3   9      154.86      109.09     27.56 o 
   7   3   9      390.41      362.37     60.71 o 
   8   3   9     1316.51     1307.36    239.54 o 
   9   3   9      380.50      298.85     88.42 o 
  10   3   9      381.33      454.31     60.99 o 
 -17   4   9       14.70        0.00     15.09 o 
 -16   4   9      252.75      258.62     76.20 o 
 -15   4   9       10.77       10.56      6.01 o 
 -14   4   9       33.89       18.69     19.34 o 
 -13   4   9       34.64       45.80     14.84 o 
 -12   4   9       99.24      114.19     25.36 o 
 -11   4   9        1.11        0.00     14.67 o 
 -10   4   9      385.45      398.54     27.88 o 
  -9   4   9      138.25      165.80     13.48 o 
  -8   4   9      648.39      697.69    124.23 o 
  -7   4   9       12.89        6.71      9.62 o 
  -6   4   9      995.80      985.72     80.27 o 
  -5   4   9     2606.65     2710.48    210.32 o 
  -4   4   9       24.63       29.19     30.76 o 
  -3   4   9      866.31      968.71     93.70 o 
  -2   4   9      659.67      688.85     57.89 o 
  -1   4   9      342.46      383.07     33.16 o 
   0   4   9      471.92      395.90     33.58 o 
   1   4   9        7.98        5.66      6.30 o 
   2   4   9       90.69       73.65     14.68 o 
   3   4   9     1237.13     1311.61     93.10 o 
   4   4   9      297.54      272.07     24.12 o 
   5   4   9       86.16      110.64     14.40 o 
   6   4   9      503.50      516.03     88.42 o 
   7   4   9       25.69       18.50     27.06 o 
   8   4   9       81.66      106.35     30.23 o 
   9   4   9       95.20      112.15     39.63 o 
 -17   5   9      195.05      218.09    139.24 o 
 -16   5   9       12.68       17.16     19.91 o 
 -15   5   9      564.85      685.98    145.65 o 
 -14   5   9       64.15       69.85      8.69 o 
 -13   5   9     1590.47     1259.33    636.79 o 
 -12   5   9      550.25      542.90     67.92 o 
 -11   5   9        2.90       18.39      5.84 o 
 -10   5   9        1.08        0.00      7.43 o 
  -9   5   9     2208.87     2232.38    144.96 o 
  -8   5   9      600.45      671.70     64.89 o 
  -7   5   9     1069.40     1093.57    103.40 o 
  -6   5   9      931.33      856.80    175.53 o 
  -5   5   9     1064.35     1156.13    156.47 o 
  -4   5   9       10.74       18.35     18.32 o 
  -3   5   9      212.76      231.24     51.88 o 
  -2   5   9       91.17      104.90     16.95 o 
  -1   5   9      986.98      926.42    106.24 o 
   0   5   9      739.69      740.93     83.81 o 
   1   5   9     1513.91     1553.52    126.17 o 
   2   5   9      493.37      570.58     49.23 o 
   3   5   9      281.61      309.63     25.35 o 
   4   5   9     1538.37     1395.08    133.47 o 
   5   5   9      245.61      274.78     33.04 o 
   6   5   9      437.24      442.82     37.21 o 
   7   5   9      160.93      113.62     34.42 o 
   8   5   9      417.73      483.46     60.12 o 
   9   5   9       55.75       58.30     30.71 o 
 -16   6   9      187.21      174.48     54.81 o 
 -15   6   9        2.39        4.61     13.84 o 
 -14   6   9     1148.43     1148.41    533.85 o 
 -13   6   9       22.37       35.37     16.43 o 
 -12   6   9      992.34     1112.93    206.02 o 
 -11   6   9        0.88       12.07      5.87 o 
 -10   6   9      519.40      573.00     60.09 o 
  -9   6   9     2923.02     2907.35    410.33 o 
  -8   6   9      479.52      454.84     40.78 o 
  -7   6   9       52.13       66.35     30.35 o 
  -6   6   9      658.15      775.00    292.99 o 
  -5   6   9      649.82      671.38    104.74 o 
  -4   6   9     1199.06     1320.99    104.47 o 
  -3   6   9      152.21      165.71     22.22 o 
  -2   6   9      132.44      102.27     13.23 o 
  -1   6   9     1661.79     1699.87    162.33 o 
   0   6   9       80.64       66.11     17.45 o 
   1   6   9     2942.97     2810.17    222.85 o 
   2   6   9     1702.96     1573.16    128.89 o 
   3   6   9     1082.61      941.85     79.42 o 
   4   6   9      650.37      660.05     50.04 o 
   5   6   9      578.86      651.48     72.91 o 
   6   6   9       49.07       41.24     28.45 o 
   7   6   9      904.60     1013.44     79.98 o 
   8   6   9      361.05      276.42     56.09 o 
 -15   7   9        1.97       25.87     27.81 o 
 -14   7   9        0.02        4.30     12.21 o 
 -13   7   9      151.62      119.06     14.29 o 
 -12   7   9       55.49       69.93     10.10 o 
 -11   7   9      318.95      389.66     54.05 o 
 -10   7   9      217.96      258.40     24.92 o 
  -9   7   9      122.50      107.32     20.01 o 
  -8   7   9       59.09       46.02     12.62 o 
  -7   7   9      347.04      364.83     89.45 o 
  -6   7   9        1.54        0.00     32.99 o 
  -5   7   9       15.05       44.82     57.41 o 
  -4   7   9      210.28      259.69     49.53 o 
  -3   7   9     2559.40     2411.13    190.27 o 
  -2   7   9     2338.57     2311.92    186.26 o 
  -1   7   9       85.77      118.84     15.99 o 
   0   7   9        5.33       22.26      9.06 o 
   1   7   9      560.17      547.83    188.54 o 
   2   7   9       88.60       83.67     14.66 o 
   3   7   9        3.35       19.50      9.97 o 
   4   7   9        5.38       20.46     10.02 o 
   5   7   9      228.11      209.75     21.73 o 
   6   7   9      100.93      110.15     16.33 o 
   7   7   9       81.90       81.65     23.91 o 
 -14   8   9        5.36        6.10     16.99 o 
 -13   8   9       16.05        0.00     11.62 o 
 -12   8   9       90.18       50.60     11.18 o 
 -11   8   9        8.32        0.00     18.42 o 
 -10   8   9      662.11      680.55     57.13 o 
  -9   8   9       49.94       15.73     14.64 o 
  -8   8   9     1395.29     1482.10    119.05 o 
  -7   8   9        1.97        0.33     47.98 o 
  -6   8   9      626.61      723.39     79.85 o 
  -5   8   9     1931.41     1890.82    175.88 o 
  -4   8   9      154.80      102.63     47.36 o 
  -3   8   9     2849.58     3041.01    240.75 o 
  -2   8   9       64.62       81.14     21.00 o 
  -1   8   9      736.38      776.66     66.70 o 
   0   8   9      353.26      360.33    100.48 o 
   1   8   9      238.75      278.37     60.32 o 
   2   8   9        4.62        1.56     11.12 o 
   3   8   9      946.72      876.96     76.73 o 
   4   8   9       36.49       34.38     12.48 o 
   5   8   9      332.24      362.04     54.11 o 
   6   8   9       41.34       37.40     18.46 o 
 -12   9   9       19.99        6.62     11.30 o 
 -11   9   9      115.10      129.93     13.12 o 
 -10   9   9        0.14       12.45     29.42 o 
  -9   9   9        4.33       17.81     18.51 o 
  -8   9   9      119.49      131.30     37.18 o 
  -7   9   9        4.68       14.79     11.45 o 
  -6   9   9       80.94      111.30     34.31 o 
  -5   9   9       37.48       28.64    135.94 o 
  -4   9   9      123.72      194.65     95.68 o 
  -3   9   9        1.70        0.00     51.54 o 
  -2   9   9      190.84      266.08     69.56 o 
  -1   9   9        3.66       12.84     53.42 o 
   0   9   9        9.32      145.91     97.00 o 
   1   9   9     1252.14     1140.89     95.02 o 
   2   9   9       97.37      110.77     16.84 o 
   3   9   9      155.50      134.90     18.64 o 
   4   9   9      295.52      294.30     87.76 o 
 -10  10   9      168.84      202.87     22.57 o 
  -9  10   9      773.44      914.95     77.04 o 
  -8  10   9      308.75      257.13     29.29 o 
  -7  10   9      202.85      227.14     62.87 o 
  -6  10   9      204.41      174.53     47.98 o 
  -5  10   9       37.84        7.71    144.52 o 
  -4  10   9      159.77      124.46    194.67 o 
  -3  10   9      130.44      111.51    139.24 o 
  -2  10   9       62.66       45.38     14.52 o 
  -1  10   9      178.35      124.90     17.16 o 
   0  10   9       30.58       14.30     12.32 o 
   1  10   9      326.98      278.44     29.39 o 
   2  10   9       87.59       86.91     21.12 o 
  -6  11   9       84.51       74.45     44.61 o 
  -5  11   9       15.04        0.00     25.74 o 
  -4  11   9       87.67      101.62     17.16 o 
  -3  11   9      118.55      110.86     18.48 o 
  -2  11   9       37.85       23.76     13.20 o 
 -18   0  10      247.36      312.79     35.63 o 
 -17   0  10      230.95      300.91     32.99 o 
 -16   0  10      391.61      490.96     50.15 o 
 -15   0  10       40.67       36.32     17.82 o 
 -14   0  10      565.09       48.83    158.37 o 
 -13   0  10       26.08       35.10     25.08 o 
 -12   0  10      499.76      556.40    170.91 o 
 -11   0  10      924.63     1061.41    120.76 o 
 -10   0  10      937.76     1043.29     98.27 o 
  -9   0  10     4563.11     4533.66    584.66 o 
  -8   0  10      910.96     1057.58    157.31 o 
  -7   0  10     2055.95     2168.98    174.25 o 
  -6   0  10      283.94      343.24     30.31 o 
  -5   0  10     1308.39     1583.52    124.86 o 
  -4   0  10       81.88      137.26     39.59 o 
  -3   0  10     2925.06     3179.33    457.96 o 
  -2   0  10       24.95       36.95     30.35 o 
  -1   0  10     7636.83     7838.13   1116.53 o 
   0   0  10      865.05      848.61    150.45 o 
   1   0  10     4240.90     4247.03    617.65 o 
   2   0  10      618.59      591.26     95.02 o 
   3   0  10     1294.15     1421.40    236.24 o 
   4   0  10      158.95      294.31     68.63 o 
   5   0  10      618.45     1014.90    154.41 o 
   7   0  10      926.99     1095.41    203.24 o 
   8   0  10       15.45       19.80     43.55 o 
   9   0  10      462.09      391.97     77.87 o 
 -18   1  10       85.70      110.93     13.86 o 
 -17   1  10      148.57      206.22     59.80 o 
 -16   1  10       52.31       30.84      7.58 o 
 -15   1  10      463.24      516.06    121.32 o 
 -14   1  10      121.62      136.39     39.61 o 
 -13   1  10        6.49        3.16      5.86 o 
 -12   1  10     1455.87     1315.65    216.16 o 
 -11   1  10     1318.73     1519.63    194.30 o 
 -10   1  10      474.13      526.61     36.38 o 
  -9   1  10      116.19      231.72    122.66 o 
  -8   1  10      208.51      246.17     56.00 o 
  -7   1  10      101.53       70.08     46.06 o 
  -6   1  10       38.72       42.63      8.88 o 
  -5   1  10      367.18      316.58     24.99 o 
  -4   1  10      373.42      411.84     31.84 o 
  -3   1  10      441.04      496.37     38.44 o 
  -2   1  10       48.44       27.48      6.26 o 
  -1   1  10     1588.93     1594.68    173.39 o 
   0   1  10      134.03      184.56     58.73 o 
   1   1  10      660.36      670.31     84.93 o 
   2   1  10        0.66        2.06     19.11 o 
   3   1  10       10.85       34.97     22.40 o 
   4   1  10      148.88      174.71     42.23 o 
   5   1  10     2722.26     2655.45    275.64 o 
   6   1  10     1612.22     1709.64    183.16 o 
   7   1  10      472.10      496.21     66.72 o 
   8   1  10      205.90      187.59     35.32 o 
   9   1  10       30.47        8.55     29.12 o 
 -18   2  10      158.67      157.37     62.91 o 
 -17   2  10       31.84        2.30     20.76 o 
 -16   2  10       72.39       73.72     23.29 o 
 -15   2  10      204.32      216.20    110.86 o 
 -14   2  10      274.84      281.55    131.32 o 
 -13   2  10      408.32      476.85     87.82 o 
 -12   2  10      198.21      203.13     30.63 o 
 -11   2  10       10.83       32.90     18.67 o 
 -10   2  10      577.07      570.49     77.15 o 
  -9   2  10       82.23      124.47     10.60 o 
  -8   2  10      686.44      745.97    151.42 o 
  -7   2  10     4587.81     4679.29    278.78 o 
  -6   2  10     1158.42      380.09    204.56 o 
  -5   2  10     9164.22     9111.96    717.20 o 
  -4   2  10      181.66      245.04     22.04 o 
  -3   2  10     2677.09     2801.21    195.62 o 
  -2   2  10      140.87      131.07     12.88 o 
  -1   2  10       99.60      145.96     16.67 o 
   0   2  10      732.20      733.98     87.51 o 
   1   2  10      237.00      207.67     36.25 o 
   2   2  10        1.22        0.00     19.11 o 
   3   2  10      104.87      117.32     24.73 o 
   4   2  10       14.24       10.44     20.47 o 
   5   2  10      966.79      766.58     96.06 o 
   6   2  10       50.41       67.06     29.69 o 
   7   2  10      244.99      228.71     43.10 o 
   8   2  10      302.44      302.38     64.21 o 
   9   2  10      626.93      651.30     84.29 o 
 -18   3  10       38.67       51.50     42.61 o 
 -17   3  10       44.59       72.60     19.91 o 
 -16   3  10      342.90      396.89    187.41 o 
 -15   3  10       92.18      104.97     25.99 o 
 -14   3  10      163.55      158.22     51.29 o 
 -13   3  10      574.85      547.29    184.11 o 
 -12   3  10      143.92      148.86     13.31 o 
 -11   3  10       59.48      100.55     25.57 o 
 -10   3  10        9.15        0.00     17.33 o 
  -9   3  10      419.26      395.29     28.20 o 
  -8   3  10     1589.25     1666.52    201.93 o 
  -7   3  10       91.55       87.92     64.01 o 
  -6   3  10      648.30      687.05    153.23 o 
  -5   3  10      112.18      117.57     18.07 o 
  -4   3  10      299.57      293.53     25.97 o 
  -3   3  10     2791.45     2893.62    230.38 o 
  -2   3  10        3.12       11.59      7.47 o 
  -1   3  10      139.39      146.05     13.91 o 
   0   3  10      250.87      299.61     25.65 o 
   1   3  10     1358.10     1293.20     93.24 o 
   2   3  10        1.50       16.98     20.86 o 
   3   3  10      460.85      526.35     74.57 o 
   4   3  10      259.69      180.54     39.32 o 
   5   3  10      186.46      247.16     46.63 o 
   6   3  10        8.24        4.38     21.92 o 
   7   3  10        1.00        0.00     21.22 o 
   8   3  10      134.33      130.07     62.03 o 
 -17   4  10      252.02      207.65     70.72 o 
 -16   4  10      509.94      513.63    115.66 o 
 -15   4  10      153.31      182.79     40.59 o 
 -14   4  10      454.00      497.16    116.56 o 
 -13   4  10      763.24      719.32     96.11 o 
 -12   4  10       39.53       35.14     20.72 o 
 -11   4  10      420.27      424.35     74.51 o 
 -10   4  10      446.80      449.53     31.30 o 
  -9   4  10     1374.64     1418.87    131.89 o 
  -8   4  10      270.20      352.38     36.66 o 
  -7   4  10       55.28       20.26     40.91 o 
  -6   4  10      749.30      814.38    199.73 o 
  -5   4  10        7.97       43.31     44.23 o 
  -4   4  10        9.17       38.84      7.95 o 
  -3   4  10       54.38       59.09      9.97 o 
  -2   4  10     1333.07     1242.40    100.53 o 
  -1   4  10     5054.54     5040.83    397.74 o 
   0   4  10      189.50      199.79     20.18 o 
   1   4  10      634.57      634.63     48.13 o 
   2   4  10        7.95        1.78      9.54 o 
   3   4  10      863.46      933.37    159.03 o 
   4   4  10      437.68      393.08     56.75 o 
   5   4  10      274.27      265.57     44.39 o 
   6   4  10      252.34      227.94     40.76 o 
   7   4  10      941.71      906.86    101.52 o 
   8   4  10       28.98       17.37     27.55 o 
 -16   5  10      116.65      109.48     30.47 o 
 -15   5  10      609.94      663.58    304.87 o 
 -14   5  10       56.37       81.89     10.12 o 
 -13   5  10      191.66      234.73    104.26 o 
 -12   5  10      435.00      447.93    184.77 o 
 -11   5  10       20.94        9.54      4.39 o 
 -10   5  10      640.11      796.68    224.36 o 
  -9   5  10      161.44      246.57     62.03 o 
  -8   5  10      288.42      398.17     40.34 o 
  -7   5  10      274.70      265.47    132.64 o 
  -6   5  10       16.50       36.90      9.22 o 
  -5   5  10      221.43      232.52     36.65 o 
  -4   5  10      778.55      748.92     95.67 o 
  -3   5  10      174.58      188.30     19.77 o 
  -2   5  10     1671.40     1749.11    143.05 o 
  -1   5  10       74.17      115.49     25.74 o 
   0   5  10      544.57      523.58     45.92 o 
   1   5  10       48.84       39.09     10.12 o 
   2   5  10     1000.80     1101.60     78.91 o 
   3   5  10        0.30        0.00      8.47 o 
   4   5  10     1313.65     1275.31    141.70 o 
   5   5  10      807.15      664.54    151.77 o 
   6   5  10      231.50      260.72     39.06 o 
   7   5  10      287.94      209.75     45.97 o 
 -16   6  10        1.16       13.60      7.88 o 
 -15   6  10        5.53        0.00     13.12 o 
 -14   6  10       63.86       57.30     27.81 o 
 -13   6  10      193.75      123.10     40.21 o 
 -12   6  10       30.52       53.95     24.54 o 
 -11   6  10       97.27      121.29     16.08 o 
 -10   6  10      222.92      276.20     86.45 o 
  -9   6  10      185.43      186.35     34.97 o 
  -8   6  10       50.76       56.97     25.08 o 
  -7   6  10      329.80      364.00     37.76 o 
  -6   6  10       11.38        4.10     19.14 o 
  -5   6  10     1038.19     1095.41    110.20 o 
  -4   6  10       16.94        0.00     34.20 o 
  -3   6  10     1692.47     1767.74    143.56 o 
  -2   6  10     1054.70      928.53    193.63 o 
  -1   6  10       99.11       74.48     16.00 o 
   0   6  10      367.22      399.25     35.77 o 
   1   6  10       16.17       26.53      8.90 o 
   2   6  10       16.56       19.14     10.02 o 
   3   6  10      603.43      589.86     45.74 o 
   4   6  10        2.75        1.98     10.63 o 
   5   6  10      106.66       69.95     29.69 o 
   6   6  10       41.76       48.26     29.05 o 
 -15   7  10       55.75       43.71      8.52 o 
 -14   7  10      282.78      296.84    130.66 o 
 -13   7  10      407.43      471.86    128.68 o 
 -12   7  10       14.05       19.72     11.20 o 
 -11   7  10     1326.87     1265.70    154.59 o 
 -10   7  10      225.63      254.37     29.16 o 
  -9   7  10      179.81      256.47     28.87 o 
  -8   7  10       17.56       44.46     58.73 o 
  -7   7  10       94.06       54.34    100.96 o 
  -6   7  10      676.77      812.43    378.11 o 
  -5   7  10      286.74      273.21     77.87 o 
  -4   7  10     1694.26     1907.37    153.84 o 
  -3   7  10      558.18      570.82    112.77 o 
  -2   7  10      334.46      294.34     38.27 o 
  -1   7  10      270.54      245.71     41.12 o 
   0   7  10     1069.44     1104.44    112.18 o 
   1   7  10       45.18       50.49     12.34 o 
   2   7  10      813.62      722.13     61.49 o 
   3   7  10        7.92        0.00     11.12 o 
   4   7  10      483.95      533.82     80.73 o 
   5   7  10       50.49       50.58     13.22 o 
 -13   8  10       68.59       70.89     15.33 o 
 -12   8  10       73.08       47.26     25.26 o 
 -11   8  10       84.41       98.60     14.76 o 
 -10   8  10        4.15       21.55      7.68 o 
  -9   8  10        2.10        0.00     31.76 o 
  -8   8  10      360.67      429.31     93.04 o 
  -7   8  10       62.07       37.38     63.35 o 
  -6   8  10       69.84      135.55     93.04 o 
  -5   8  10        1.43       27.29     81.83 o 
  -4   8  10       24.83       85.88     50.15 o 
  -3   8  10        5.68       19.32     49.66 o 
  -2   8  10       99.38      139.48     30.27 o 
  -1   8  10      176.84      145.82     29.71 o 
   0   8  10      193.01      178.43     41.12 o 
   1   8  10      287.23      202.06     39.23 o 
   2   8  10       32.33       25.41     23.10 o 
   3   8  10       35.78       43.62     12.60 o 
   4   8  10       78.85      123.26     23.10 o 
 -11   9  10      198.28      215.04     38.86 o 
 -10   9  10      507.30      679.86     84.97 o 
  -9   9  10        0.86        0.00     14.36 o 
  -8   9  10      768.86      819.90     79.04 o 
  -7   9  10        1.62        0.00    108.22 o 
  -6   9  10      360.61      329.47    118.78 o 
  -5   9  10      382.74      301.46    162.99 o 
  -4   9  10      552.36      546.01     54.79 o 
  -3   9  10       10.59       29.65     89.08 o 
  -2   9  10      200.38      251.20     26.86 o 
  -1   9  10        5.27        0.00     57.16 o 
   0   9  10      649.55      724.73     62.15 o 
   1   9  10       29.04       23.11     12.48 o 
   2   9  10      118.43       61.58     17.82 o 
  -9  10  10        2.75        0.00     32.53 o 
  -8  10  10       68.99       61.74     42.89 o 
  -7  10  10       10.76       19.62     94.36 o 
  -6  10  10       20.54       14.74    112.18 o 
  -5  10  10      122.57      130.33    110.20 o 
  -4  10  10       41.62       82.25    168.27 o 
  -3  10  10        4.89       26.95     91.06 o 
  -2  10  10      135.20      100.17     17.34 o 
  -1  10  10       30.00        0.00     24.42 o 
   0  10  10        1.54        0.00     11.31 o 
 -18   1  11       75.42       67.02     36.95 o 
 -17   1  11       48.85       77.37     10.27 o 
 -16   1  11      126.92      190.79     53.37 o 
 -15   1  11      313.00      297.68    143.86 o 
 -14   1  11     1538.67     1738.14    166.29 o 
 -13   1  11       79.77      109.78     24.45 o 
 -12   1  11     1363.26     1629.91    209.98 o 
 -11   1  11      617.67      688.85     64.18 o 
 -10   1  11      529.67      572.15     54.98 o 
  -9   1  11      143.78      170.76     52.05 o 
  -8   1  11     1778.81     1862.61    169.87 o 
  -7   1  11      876.30     1014.05     71.94 o 
  -6   1  11      728.81      831.66     62.97 o 
  -5   1  11       17.31       19.53     16.31 o 
  -4   1  11     2444.32     2592.82    271.69 o 
  -3   1  11       89.05       74.86     21.92 o 
  -2   1  11      156.85      213.00     33.82 o 
  -1   1  11      150.58      185.21     34.42 o 
   0   1  11      411.23      430.22    100.96 o 
   1   1  11     1257.84     1287.55    140.99 o 
   2   1  11      514.93      616.81     81.05 o 
   3   1  11      425.74      495.20     66.52 o 
   4   1  11     1432.62     1378.89    165.63 o 
   5   1  11      197.21      194.14     37.79 o 
   6   1  11       46.33       68.23     29.39 o 
   7   1  11      239.70      214.90     37.72 o 
   8   1  11      231.44      219.65     50.92 o 
 -17   2  11      192.64      195.87     42.75 o 
 -16   2  11       56.78       87.20     28.60 o 
 -15   2  11      266.99      327.24    183.45 o 
 -14   2  11       22.63       29.89      7.28 o 
 -13   2  11       50.52       50.59      7.87 o 
 -12   2  11      462.96      449.49     74.29 o 
 -11   2  11      112.20      108.52     34.46 o 
 -10   2  11      218.10      269.76     36.38 o 
  -9   2  11      519.78      503.39     49.64 o 
  -8   2  11      143.86      253.54     51.47 o 
  -7   2  11       26.08       35.40     42.67 o 
  -6   2  11       14.37       23.79      9.96 o 
  -5   2  11       59.05       94.39     17.89 o 
  -4   2  11      357.12      353.47     28.78 o 
  -3   2  11      376.36      423.22     31.99 o 
  -2   2  11      806.42      929.28    103.13 o 
  -1   2  11      148.03      132.10     37.61 o 
   0   2  11      586.96      586.56     79.85 o 
   1   2  11       24.52        3.30     20.53 o 
   2   2  11      239.32      211.05     38.66 o 
   3   2  11      239.51      262.36     60.71 o 
   4   2  11     1260.95     1290.68    154.40 o 
   5   2  11      125.45       95.35     32.92 o 
   6   2  11       19.63       21.74     24.65 o 
   7   2  11       72.07       48.00     36.25 o 
 -17   3  11        8.13       13.36     15.59 o 
 -16   3  11      628.21      681.35    155.77 o 
 -15   3  11      117.39       74.26     30.88 o 
 -14   3  11      227.85      256.22     43.59 o 
 -13   3  11       80.61       81.03      9.75 o 
 -12   3  11       18.01       15.11      6.00 o 
 -11   3  11       20.20        6.82     16.12 o 
 -10   3  11      457.03      546.73     53.54 o 
  -9   3  11      503.52      509.28     49.39 o 
  -8   3  11     5126.47     5305.10    642.07 o 
  -7   3  11      408.50      579.14    307.51 o 
  -6   3  11     1706.10     1835.90    142.45 o 
  -5   3  11       48.40       68.79     21.50 o 
  -4   3  11        5.74        8.69      6.38 o 
  -3   3  11       15.38       12.56      6.31 o 
  -2   3  11     1082.39     1277.89     93.42 o 
  -1   3  11      206.51      192.71     33.60 o 
   0   3  11      622.11      663.88     82.12 o 
   1   3  11      373.23      334.21     45.53 o 
   2   3  11      527.43      603.58     68.21 o 
   3   3  11      145.80      149.70     29.39 o 
   4   3  11       63.63       25.82     24.61 o 
   5   3  11      649.26      610.60     79.05 o 
   6   3  11      456.63      472.14     66.89 o 
   7   3  11       51.15       39.26     29.54 o 
 -17   4  11       55.52       47.43     18.37 o 
 -16   4  11       22.65       75.79     20.04 o 
 -15   4  11       64.05       64.07     10.12 o 
 -14   4  11      159.28      194.43     54.23 o 
 -13   4  11      585.05      620.98     95.35 o 
 -12   4  11       19.93       24.20     23.10 o 
 -11   4  11        1.89        0.00     30.35 o 
 -10   4  11        0.05        0.00      6.59 o 
  -9   4  11      468.23      604.36     59.80 o 
  -8   4  11      103.21       70.74     11.84 o 
  -7   4  11      246.34      266.65     87.10 o 
  -6   4  11      424.33      460.55    308.17 o 
  -5   4  11     1734.43     1697.62    132.43 o 
  -4   4  11      227.76      176.83     35.47 o 
  -3   4  11     1087.45     1104.12     90.33 o 
  -2   4  11     1337.94     1406.19    115.64 o 
  -1   4  11       19.03        0.00     10.10 o 
   0   4  11      279.42      295.58     44.39 o 
   1   4  11      243.83      148.37     34.57 o 
   2   4  11      141.39      103.14     33.56 o 
   3   4  11      444.09      391.46     86.45 o 
   4   4  11        7.21       36.79     22.74 o 
   5   4  11       77.01       38.54     26.35 o 
   6   4  11      266.54      288.41     63.35 o 
   7   4  11       65.93       51.56     28.75 o 
 -16   5  11       61.28       40.97     14.95 o 
 -15   5  11       82.92       46.49      8.82 o 
 -14   5  11     1029.06      939.51    384.05 o 
 -13   5  11       56.99       64.05     14.47 o 
 -12   5  11      594.77      738.18    219.08 o 
 -11   5  11       19.65        0.00     37.61 o 
 -10   5  11      395.76      369.45     37.75 o 
  -9   5  11       41.59       73.84     13.14 o 
  -8   5  11        7.43       19.52     28.38 o 
  -7   5  11      183.41      130.35    103.60 o 
  -6   5  11      115.06      141.39     73.25 o 
  -5   5  11      201.50      233.96     83.76 o 
  -4   5  11     2382.05     2552.00    202.38 o 
  -3   5  11     1015.64      983.37     79.93 o 
  -2   5  11     1680.25     1689.03    137.45 o 
  -1   5  11      329.28      299.35     28.08 o 
   0   5  11       11.76       24.85      9.87 o 
   1   5  11      107.94      108.24     14.53 o 
   2   5  11      264.72      219.86     57.41 o 
   3   5  11      663.62      586.11     70.45 o 
   4   5  11      750.28      545.33     72.51 o 
   5   5  11       24.82       25.04     28.35 o 
   6   5  11       58.26       47.97     33.56 o 
 -15   6  11      254.53      383.28    155.73 o 
 -14   6  11       56.32       17.16     22.44 o 
 -13   6  11      139.87      120.25     18.38 o 
 -12   6  11       64.05       39.35     13.15 o 
 -11   6  11      151.31      239.60     91.72 o 
 -10   6  11       22.06       15.71    102.94 o 
  -9   6  11       10.18        6.96     85.79 o 
  -8   6  11      106.88       80.48    141.22 o 
  -7   6  11      353.82      389.17    185.43 o 
  -6   6  11      934.01      958.27     91.08 o 
  -5   6  11      371.71      424.46    129.34 o 
  -4   6  11      273.65      237.04     23.91 o 
  -3   6  11      937.15      947.90    122.18 o 
  -2   6  11       51.34       53.59     11.16 o 
  -1   6  11      723.36      768.19     65.95 o 
   0   6  11        2.92       10.48     10.06 o 
   1   6  11     1611.68     1436.43    116.69 o 
   2   6  11      939.39      949.60     69.62 o 
   3   6  11      315.68      386.26     59.07 o 
   4   6  11      568.74      524.44     76.51 o 
   5   6  11       27.63       30.43     24.61 o 
 -14   7  11        8.45       33.25     13.11 o 
 -13   7  11       95.41      115.74     34.97 o 
 -12   7  11      181.31      121.20     18.34 o 
 -11   7  11        8.47        2.41     12.54 o 
 -10   7  11        4.36       17.00     23.10 o 
  -9   7  11       66.74       68.72     13.17 o 
  -8   7  11     1752.96     1773.46    165.38 o 
  -7   7  11       53.74       30.58    108.22 o 
  -6   7  11      911.23      909.69    296.29 o 
  -5   7  11       65.88       60.13     72.59 o 
  -4   7  11      465.22      495.67     71.93 o 
  -3   7  11      285.29      262.07     34.97 o 
  -2   7  11      166.65      130.75     18.06 o 
  -1   7  11       13.13        0.00     29.59 o 
   0   7  11      479.52      394.90     98.99 o 
   1   7  11        3.12        0.00     18.39 o 
   2   7  11       21.47        9.39     17.16 o 
   3   7  11        0.07        0.00     10.87 o 
   4   7  11      178.05      166.59     48.93 o 
 -12   8  11      149.31      157.65     44.21 o 
 -11   8  11      407.34      456.25     48.24 o 
 -10   8  11       18.38       42.42     13.18 o 
  -9   8  11      481.90      358.70    115.48 o 
  -8   8  11      119.10       95.24    162.33 o 
  -7   8  11      498.65      649.39     85.79 o 
  -6   8  11        1.50        0.00     17.16 o 
  -5   8  11     1497.97     1527.08    142.85 o 
  -4   8  11       57.79       77.99    122.08 o 
  -3   8  11      703.27      631.45    123.67 o 
  -2   8  11     1183.01     1148.19     94.05 o 
  -1   8  11        4.16        0.00     31.18 o 
   0   8  11      219.90      221.60     43.58 o 
   1   8  11       76.21       68.00     36.29 o 
   2   8  11       78.09       68.07     16.23 o 
 -10   9  11        7.59       35.30     22.44 o 
  -9   9  11       31.02       58.42     95.68 o 
  -8   9  11      597.25      692.62    152.43 o 
  -7   9  11        1.39        0.00    137.92 o 
  -6   9  11       64.65      121.69    130.00 o 
  -5   9  11        0.09       26.55    135.28 o 
  -4   9  11      376.18      417.43     44.27 o 
  -3   9  11       68.21       95.71     54.11 o 
  -2   9  11      135.91      121.28     27.41 o 
  -1   9  11        1.40       13.44     41.43 o 
   0   9  11       25.50       12.54     12.52 o 
 -17   0  12      544.43      582.02     59.39 o 
 -16   0  12        8.39       19.80     10.56 o 
 -14   0  12      103.73      203.95     77.21 o 
 -13   0  12     1176.81     1402.16    413.75 o 
 -12   0  12       13.07        8.15     60.05 o 
 -11   0  12        4.62        1.65     52.13 o 
 -10   0  12      168.07      333.90    232.28 o 
  -9   0  12     1237.76     2350.51    901.40 o 
  -8   0  12       67.71       25.08     47.51 o 
  -7   0  12     3455.57     3704.60    543.75 o 
  -6   0  12     3222.78     3263.80    477.76 o 
  -5   0  12      644.46      604.46    102.94 o 
  -4   0  12      138.81      118.78     43.55 o 
  -3   0  12        6.88        6.60     32.99 o 
  -2   0  12       12.90        0.00     29.03 o 
  -1   0  12     1546.96     1570.53    233.60 o 
   0   0  12     1402.10     1994.18    320.70 o 
   1   0  12     1427.08     1847.68    275.83 o 
   2   0  12     2338.44     2149.91    339.18 o 
   3   0  12      711.44      716.64    118.78 o 
   4   0  12      229.18      258.68     81.83 o 
   5   0  12        0.12        0.00     34.31 o 
   6   0  12      395.30      436.84    112.18 o 
 -17   1  12      178.06      223.57     19.11 o 
 -16   1  12        3.43       17.01      7.45 o 
 -15   1  12       67.73       92.95     18.49 o 
 -14   1  12      136.12      139.88     16.17 o 
 -13   1  12       77.66      101.02     12.19 o 
 -12   1  12       25.73       47.92     18.67 o 
 -11   1  12        0.61        0.00     20.59 o 
 -10   1  12        1.48       69.23    126.45 o 
  -9   1  12       93.58        4.55    105.00 o 
  -8   1  12      237.24      272.30     33.18 o 
  -7   1  12      120.42      114.51     29.17 o 
  -6   1  12      347.11      304.74     43.39 o 
  -5   1  12     2010.57     2140.77    232.17 o 
  -4   1  12      594.54      664.92     74.91 o 
  -3   1  12      876.46     1003.15    115.18 o 
  -2   1  12      509.34      544.10     62.95 o 
  -1   1  12      874.56     1119.85    127.48 o 
   0   1  12     1083.36     1058.18    114.74 o 
   1   1  12     2015.15     1992.23    217.47 o 
   2   1  12      116.85      144.38     42.49 o 
   3   1  12       64.83       28.99     25.55 o 
   4   1  12      127.36      152.23     37.72 o 
   5   1  12       48.99       13.25     33.12 o 
   6   1  12       58.74       67.80     54.11 o 
 -17   2  12       81.01      124.14     41.39 o 
 -16   2  12        0.10       12.38     14.74 o 
 -15   2  12       42.15       37.97      9.57 o 
 -14   2  12      205.66      206.54     37.48 o 
 -13   2  12      565.21      589.32    195.33 o 
 -12   2  12        8.62       19.06      8.88 o 
 -11   2  12     2164.37     2356.45    463.34 o 
 -10   2  12      254.46      327.93     83.22 o 
  -9   2  12     1418.12     1496.62    678.36 o 
  -8   2  12      158.13       43.74    190.71 o 
  -7   2  12      899.86      983.06    247.66 o 
  -6   2  12     1701.57     1694.31    176.80 o 
  -5   2  12       50.76       12.88     20.98 o 
  -4   2  12       25.36       25.74     20.53 o 
  -3   2  12     1181.71     1284.86    140.92 o 
  -2   2  12       91.13      132.38     34.55 o 
  -1   2  12      165.84      156.85     31.57 o 
   0   2  12      910.81      797.28     87.47 o 
   1   2  12      143.51      170.41     33.44 o 
   2   2  12      177.81      191.16     38.71 o 
   3   2  12        0.28        0.00     24.09 o 
   4   2  12      317.47      270.28     45.59 o 
   5   2  12      847.02      668.61    156.39 o 
   6   2  12      609.96      568.49     77.97 o 
 -16   3  12       50.09       44.69      9.75 o 
 -15   3  12        5.60        0.02     22.70 o 
 -14   3  12       42.14       62.28     28.87 o 
 -13   3  12        5.70       24.75     10.51 o 
 -12   3  12      241.26      258.50     28.84 o 
 -11   3  12       30.93       49.67     30.35 o 
 -10   3  12      176.03      202.23     23.36 o 
  -9   3  12      145.31      147.68     35.63 o 
  -8   3  12     1415.02     1550.08    358.32 o 
  -7   3  12      166.75      217.56    215.78 o 
  -6   3  12      595.24      617.33    125.75 o 
  -5   3  12      876.75      933.52     77.51 o 
  -4   3  12        4.04        9.15     20.05 o 
  -3   3  12      308.20      299.95     51.64 o 
  -2   3  12      632.94      566.42     72.76 o 
  -1   3  12      891.98      686.69     87.00 o 
   0   3  12       30.69        4.36     23.11 o 
   1   3  12       58.85       79.04     29.47 o 
   2   3  12      106.66       67.31     27.06 o 
   3   3  12      427.26      381.65     52.24 o 
   4   3  12       35.71       69.55     27.42 o 
   5   3  12      233.07      231.71     46.19 o 
 -16   4  12        8.53       17.11     13.05 o 
 -15   4  12      271.01      346.74    153.09 o 
 -14   4  12       24.41       60.34     19.14 o 
 -13   4  12      521.89      603.89    209.18 o 
 -12   4  12       11.54       15.24     51.47 o 
 -11   4  12      141.36      144.69     19.69 o 
 -10   4  12       15.57        3.69      9.23 o 
  -9   4  12      169.39      175.70     25.74 o 
  -8   4  12       32.09       48.12     53.45 o 
  -7   4  12      890.36      985.01    178.17 o 
  -6   4  12      252.89      307.25    330.60 o 
  -5   4  12     1563.32     1578.91    126.12 o 
  -4   4  12       43.28       52.02     10.71 o 
  -3   4  12      546.95      615.33     53.00 o 
  -2   4  12      192.34      223.68     36.36 o 
  -1   4  12       29.06       14.77     21.92 o 
   0   4  12      985.80     1059.61    126.70 o 
   1   4  12      138.29      122.93     27.95 o 
   2   4  12      959.41      910.28    110.20 o 
   3   4  12      316.93      346.40     94.36 o 
   4   4  12      344.25      405.61     55.05 o 
   5   4  12       51.71       69.65     28.86 o 
 -15   5  12       59.87       43.65     32.33 o 
 -14   5  12      182.42      272.86    110.86 o 
 -13   5  12       47.19       24.18     10.54 o 
 -12   5  12      334.11      302.93     33.92 o 
 -11   5  12       71.95      121.35     40.25 o 
 -10   5  12      133.55      130.33     31.67 o 
  -9   5  12      125.70      163.28     20.88 o 
  -8   5  12       46.24       51.39     18.48 o 
  -7   5  12     1115.02     1057.98    228.98 o 
  -6   5  12     1174.85     1359.28    360.96 o 
  -5   5  12       46.30       29.22     62.03 o 
  -4   5  12      424.09      460.58     90.53 o 
  -3   5  12        3.55       19.88      8.78 o 
  -2   5  12      227.65      312.85     30.04 o 
  -1   5  12      398.98      330.32     48.54 o 
   0   5  12       27.46       24.45     24.09 o 
   1   5  12     1980.71     1845.04    275.83 o 
   2   5  12       57.40       82.24     28.18 o 
   3   5  12      182.60      165.71     48.00 o 
   4   5  12       50.59       23.81     28.98 o 
 -14   6  12       39.74       21.70     24.42 o 
 -13   6  12       27.73       23.59     13.17 o 
 -12   6  12      100.19      151.55     21.00 o 
 -11   6  12       29.84       63.48     19.14 o 
 -10   6  12        0.89       44.15     46.19 o 
  -9   6  12      759.84      921.35     89.09 o 
  -8   6  12      282.13      301.48     32.45 o 
  -7   6  12      935.55      890.86    255.38 o 
  -6   6  12        6.49       58.54     41.57 o 
  -5   6  12       10.01        0.00    114.16 o 
  -4   6  12       85.80      108.41     50.13 o 
  -3   6  12       81.57       93.41     54.20 o 
  -2   6  12      303.28      307.84     66.80 o 
  -1   6  12      262.90      229.32     36.47 o 
   0   6  12      120.64       31.67     38.27 o 
   1   6  12        0.39        5.60     28.18 o 
   2   6  12        1.03        0.00     26.08 o 
   3   6  12        7.21        3.87     26.29 o 
 -13   7  12       65.91       38.80     11.85 o 
 -12   7  12      446.83      414.36     77.21 o 
 -11   7  12      219.85      220.33     27.54 o 
 -10   7  12      151.49      213.42     26.21 o 
  -9   7  12       83.18       86.03     97.00 o 
  -8   7  12      225.71      278.45     51.47 o 
  -7   7  12       75.84       78.54    151.11 o 
  -6   7  12       49.31       99.41    122.08 o 
  -5   7  12      560.78      519.42     60.71 o 
  -4   7  12      451.93      385.15     39.88 o 
  -3   7  12      470.27      440.71     74.68 o 
  -2   7  12       40.10       20.90     26.18 o 
  -1   7  12       52.71       64.59     13.69 o 
   0   7  12      103.90      105.83     18.10 o 
   1   7  12       52.41       96.78     42.57 o 
   2   7  12        2.76        0.00     29.69 o 
 -11   8  12       38.15       60.70     55.43 o 
 -10   8  12       22.87       67.28     43.55 o 
  -9   8  12        2.29        0.00     31.01 o 
  -8   8  12       99.26      153.67     65.99 o 
  -7   8  12       74.04      100.65    173.55 o 
  -6   8  12       27.96       38.94    176.85 o 
  -5   8  12       37.47       35.19    137.92 o 
  -4   8  12       25.71       67.97    110.20 o 
  -3   8  12      151.83      113.45     40.91 o 
  -2   8  12        0.08        0.00     30.16 o 
  -1   8  12       17.53        2.35     13.62 o 
   0   8  12       66.55       83.38     15.87 o 
  -7   9  12       15.95       52.20    110.86 o 
  -6   9  12      348.06      411.96    172.23 o 
  -5   9  12      130.17      174.47    163.65 o 
  -4   9  12      121.31      122.43    117.46 o 
 -16   1  13      608.25      655.35    339.18 o 
 -15   1  13      169.52      187.87     39.93 o 
 -14   1  13      380.53      420.12     67.92 o 
 -13   1  13       47.99       76.35     16.44 o 
 -12   1  13      199.44      271.63     41.01 o 
 -11   1  13      206.52      182.06     92.09 o 
 -10   1  13       24.20       66.93     92.79 o 
  -9   1  13      235.53      147.59    323.34 o 
  -8   1  13      931.75      678.14    477.76 o 
  -7   1  13     1168.12     1266.98    192.69 o 
  -6   1  13        5.14        7.69     21.40 o 
  -5   1  13       43.88       47.02     45.53 o 
  -4   1  13       19.02        0.00     22.34 o 
  -3   1  13      107.02      127.27     36.64 o 
  -2   1  13      381.61      361.56     47.86 o 
  -1   1  13     2177.67     2218.21    241.94 o 
   0   1  13      247.18      239.35     57.41 o 
   1   1  13     1028.71      817.83    111.28 o 
   2   1  13      181.79      195.85     41.17 o 
   3   1  13      321.75      351.58     61.27 o 
   4   1  13        0.23        6.12     25.55 o 
 -16   2  13        4.80        6.93      8.63 o 
 -15   2  13       34.86       33.76     13.14 o 
 -14   2  13        0.10        0.00     65.33 o 
 -13   2  13        8.90       34.96     13.86 o 
 -12   2  13       81.28      103.15     15.78 o 
 -11   2  13       12.11      182.98    138.08 o 
 -10   2  13       11.42       44.31     41.19 o 
  -9   2  13      202.59      315.43    192.69 o 
  -8   2  13        1.62       11.42     65.33 o 
  -7   2  13      107.17      117.38     44.22 o 
  -6   2  13        2.50        6.23     23.27 o 
  -5   2  13       14.02       14.89     23.11 o 
  -4   2  13      648.67      717.32     82.59 o 
  -3   2  13        9.51       11.83     23.78 o 
  -2   2  13      632.46      619.08     73.45 o 
  -1   2  13      982.03      684.49    116.14 o 
   0   2  13        3.11        7.27     23.78 o 
   1   2  13      116.24       98.98     37.72 o 
   2   2  13      170.31      162.96     46.95 o 
   3   2  13       16.20       11.86     27.42 o 
   4   2  13        7.91       36.33     29.69 o 
 -16   3  13       45.12       50.85     14.52 o 
 -15   3  13       29.36        0.00     48.83 o 
 -14   3  13      531.00      593.02    278.47 o 
 -13   3  13      309.88      284.88     41.57 o 
 -12   3  13      172.12      189.96     58.07 o 
 -11   3  13      284.00      413.16     46.19 o 
 -10   3  13      487.05      487.85    124.85 o 
  -9   3  13       50.15       77.87     19.80 o 
  -8   3  13       76.82      117.28     69.29 o 
  -7   3  13      572.19      589.17    543.75 o 
  -6   3  13      313.66      185.19    105.58 o 
  -5   3  13      728.14      649.16     77.31 o 
  -4   3  13       11.94       31.01     25.20 o 
  -3   3  13      504.69      525.57     69.54 o 
  -2   3  13       19.84       26.56     27.72 o 
  -1   3  13       80.49       60.31     27.95 o 
   0   3  13      369.44      235.13     47.85 o 
   1   3  13      767.43      732.80     91.49 o 
   2   3  13      334.07      294.38     49.76 o 
   3   3  13      495.39      550.81     75.23 o 
   4   3  13       24.11       46.16     33.60 o 
 -15   4  13       39.77       49.36     31.01 o 
 -14   4  13        6.19        0.00     30.35 o 
 -13   4  13      287.60      303.06     58.73 o 
 -12   4  13       52.72       54.70     13.17 o 
 -11   4  13      270.30      223.93     30.35 o 
 -10   4  13       44.93       78.42    106.24 o 
  -9   4  13      260.34      281.70     52.79 o 
  -8   4  13      968.09     1007.16     95.66 o 
  -7   4  13        4.05       20.31      9.23 o 
  -6   4  13      590.38      608.12    353.04 o 
  -5   4  13       26.56       30.35     64.67 o 
  -4   4  13        7.66       13.18     23.52 o 
  -3   4  13       34.15       21.03     22.34 o 
  -2   4  13      260.70      179.43     38.23 o 
  -1   4  13        2.19       22.36     31.01 o 
   0   4  13      131.54      158.90     37.69 o 
   1   4  13       20.84       30.63     33.65 o 
   2   4  13      321.73      240.23     42.45 o 
   3   4  13        8.60        0.46     27.58 o 
 -14   5  13       35.17       30.67     21.12 o 
 -13   5  13       11.49       10.53     35.63 o 
 -12   5  13        8.45        0.00     61.37 o 
 -11   5  13       91.08      168.56     22.27 o 
 -10   5  13      478.35      448.78     53.45 o 
  -9   5  13      780.52      871.11     59.22 o 
  -8   5  13     1217.74     1163.73    313.45 o 
  -7   5  13       39.22       52.75     36.29 o 
  -6   5  13       75.63        3.20    117.46 o 
  -5   5  13       16.09       31.82    147.81 o 
  -4   5  13        0.30       33.18     87.10 o 
  -3   5  13        6.37        8.32     34.90 o 
  -2   5  13      112.97       97.78     32.03 o 
  -1   5  13     1533.73     1297.86    146.07 o 
   0   5  13       30.93       25.92     31.00 o 
   1   5  13      139.15      117.65     43.10 o 
   2   5  13      169.63      118.48     50.15 o 
 -13   6  13        1.44       31.94     60.71 o 
 -12   6  13      282.12      314.02     35.29 o 
 -11   6  13       62.28       88.49     15.77 o 
 -10   6  13      183.30      173.47     15.34 o 
  -9   6  13       21.06        5.49     48.17 o 
  -8   6  13       13.35       57.06    106.90 o 
  -7   6  13      379.58      431.96     58.73 o 
  -6   6  13      117.08      166.58    117.46 o 
  -5   6  13      615.85      869.73    370.86 o 
  -4   6  13     1056.93     1162.74    391.97 o 
  -3   6  13       96.14       90.63     65.33 o 
  -2   6  13      648.76      447.03    249.44 o 
  -1   6  13        3.64       17.76     25.66 o 
   0   6  13      117.05      128.47     33.93 o 
   1   6  13       14.70       24.11     27.95 o 
 -11   7  13       23.29       27.12     52.13 o 
 -10   7  13      119.89      118.07     18.32 o 
  -9   7  13       86.95       77.35     93.04 o 
  -8   7  13        0.30        2.48    149.79 o 
  -7   7  13      206.09      164.17     69.29 o 
  -6   7  13       12.10        4.87    108.88 o 
  -5   7  13      336.15      361.82     87.76 o 
  -4   7  13       32.71       53.08     62.69 o 
  -3   7  13      149.10      140.57     20.72 o 
  -2   7  13       27.39        9.79     34.71 o 
  -1   7  13       72.08       51.85     40.81 o 
  -8   8  13      427.17      485.33     90.40 o 
  -7   8  13        9.26        7.86    141.88 o 
  -6   8  13      840.15      903.25     86.53 o 
  -5   8  13        0.19        5.98    151.11 o 
  -4   8  13       26.36       60.34    122.74 o 
 -14   0  14       11.11       52.79    158.37 o 
 -13   0  14        2.13      147.81    195.33 o 
 -12   0  14      635.98      859.17    403.85 o 
 -11   0  14       14.40      116.14    196.65 o 
 -10   0  14      110.98      419.69    265.27 o 
  -9   0  14       15.63       71.27     58.07 o 
  -7   0  14        4.93        0.00     35.63 o 
  -6   0  14     1385.22     1454.39    232.28 o 
  -5   0  14       15.73        6.60     35.63 o 
  -4   0  14     2615.77     2863.91    417.05 o 
  -3   0  14      505.15      468.52     83.15 o 
  -2   0  14     3272.34     3211.01    467.20 o 
  -1   0  14        6.72        3.96     35.63 o 
   0   0  14      513.00      501.51    116.14 o 
   1   0  14     2203.23     2017.93    322.02 o 
   2   0  14       51.52       46.19     40.91 o 
   3   0  14      113.70      174.21     73.91 o 
 -15   1  14       83.49       89.24     37.61 o 
 -14   1  14       80.08      126.22     43.55 o 
 -13   1  14        9.90      112.43    125.82 o 
 -12   1  14       58.31      284.38    177.73 o 
 -11   1  14       15.77      136.85    118.51 o 
 -10   1  14      591.86      591.38    206.56 o 
  -9   1  14       13.45      107.54    116.14 o 
  -8   1  14      229.65      100.30     81.83 o 
  -7   1  14        4.07       15.84     36.95 o 
  -6   1  14       59.42       85.56     32.62 o 
  -5   1  14       99.26      102.14     38.27 o 
  -4   1  14      969.72      869.02    104.91 o 
  -3   1  14       64.02       69.23     34.99 o 
  -2   1  14       40.57       11.96     27.91 o 
  -1   1  14      127.22       64.89     67.31 o 
   0   1  14        8.57       28.46     31.70 o 
   1   1  14       99.80       76.33     33.29 o 
   2   1  14      219.64      227.00     56.93 o 
 -15   2  14      121.91      123.99     19.70 o 
 -14   2  14      249.95      313.58     45.53 o 
 -13   2  14      134.83      180.94     31.01 o 
 -12   2  14       46.99       50.64     64.67 o 
 -11   2  14       54.54      239.66    121.04 o 
 -10   2  14      327.93      128.93    260.66 o 
  -9   2  14       19.27      194.01    183.45 o 
  -8   2  14      654.41      805.90    134.26 o 
  -7   2  14      167.18      151.35     53.56 o 
  -6   2  14     1752.40     1897.83    289.03 o 
  -5   2  14      402.44      438.90     59.12 o 
  -4   2  14       10.95       19.21     26.08 o 
  -3   2  14       37.98       37.77     30.63 o 
  -2   2  14       14.08       38.11     32.33 o 
  -1   2  14       17.63        0.00     28.00 o 
   0   2  14     1572.74     1555.47    174.03 o 
   1   2  14       12.12        4.45     31.17 o 
   2   2  14      669.14      629.63     88.47 o 
 -14   3  14      486.51      377.40    133.30 o 
 -13   3  14      127.93      117.47     18.29 o 
 -12   3  14      537.15      471.36    140.56 o 
 -11   3  14      148.95      241.85     44.21 o 
 -10   3  14       28.27       54.44     71.27 o 
  -9   3  14      506.70      694.20    434.21 o 
  -8   3  14      346.64      405.96    243.50 o 
  -7   3  14      134.18      164.70    120.10 o 
  -6   3  14       92.47       74.34     38.56 o 
  -5   3  14      304.95      302.04     45.61 o 
  -4   3  14      107.55       83.15     34.16 o 
  -3   3  14        7.30        0.00     24.99 o 
  -2   3  14      196.53      151.85     40.90 o 
  -1   3  14       56.12       63.52     28.88 o 
   0   3  14        0.93       16.96     28.36 o 
   1   3  14       29.20       36.07     36.43 o 
   2   3  14       81.69       49.60     33.25 o 
 -14   4  14      167.86      195.22     24.93 o 
 -13   4  14       69.99       55.73     14.48 o 
 -12   4  14      437.91      506.39    107.56 o 
 -11   4  14      161.38      181.60     36.95 o 
 -10   4  14      350.99      450.69     55.43 o 
  -9   4  14       75.03      132.08     89.74 o 
  -8   4  14        5.02      233.60    188.73 o 
  -7   4  14      110.66      655.93    312.79 o 
  -6   4  14      136.40      151.57    102.28 o 
  -5   4  14      194.80       99.14     40.76 o 
  -4   4  14      407.86      463.79     67.17 o 
  -3   4  14       39.68       39.28     29.30 o 
  -2   4  14      904.15      807.79    111.38 o 
  -1   4  14       43.15       17.69     25.15 o 
   0   4  14       42.59       22.85     26.29 o 
   1   4  14      195.65      100.26     40.89 o 
 -13   5  14       47.77       64.80     63.35 o 
 -12   5  14       13.91       27.13     13.11 o 
 -11   5  14      461.29      528.84     54.68 o 
 -10   5  14      231.16      263.90     34.97 o 
  -9   5  14       34.62       37.03     48.17 o 
  -8   5  14       29.62       52.56     73.25 o 
  -7   5  14      111.70      480.40    341.82 o 
  -6   5  14       79.61      393.29    232.28 o 
  -5   5  14      666.04     1694.59    692.88 o 
  -4   5  14      335.59      174.28     69.29 o 
  -3   5  14      477.08      473.80     65.63 o 
  -2   5  14       15.36        5.97     29.12 o 
  -1   5  14      131.26      127.72     41.22 o 
   0   5  14        9.13       31.22     29.69 o 
 -11   6  14       25.64        0.00     55.50 o 
 -10   6  14       43.88       73.40     13.16 o 
  -9   6  14      101.47      100.93    104.26 o 
  -8   6  14      343.16      407.82    170.91 o 
  -7   6  14        4.47       23.97    155.73 o 
  -6   6  14      198.47      239.61    151.11 o 
  -5   6  14        8.72      234.92    234.92 o 
  -4   6  14       17.12      285.07    216.44 o 
  -3   6  14       61.39      209.84    168.93 o 
  -2   6  14       16.41       38.64     28.34 o 
  -8   7  14        0.96       68.51    114.82 o 
  -7   7  14      367.29      393.35    203.90 o 
  -6   7  14       14.70        0.00    256.70 o 
  -5   7  14      322.22      391.67     41.59 o 
 -14   1  15       53.69      201.93    208.52 o 
 -13   1  15      239.32      389.42    207.26 o 
 -12   1  15        1.24      238.44    131.28 o 
 -11   1  15      119.57      410.48    176.19 o 
 -10   1  15       45.30      174.62    122.00 o 
  -9   1  15      262.44      140.01    202.59 o 
  -8   1  15       22.25      101.62    100.30 o 
  -7   1  15      529.89      566.18    106.90 o 
  -6   1  15      223.12      236.24     72.59 o 
  -5   1  15     1123.31     1159.88    140.34 o 
  -4   1  15       66.76       68.36     36.25 o 
  -3   1  15      213.08      234.25     45.86 o 
  -2   1  15      102.68      117.24     33.82 o 
  -1   1  15      204.38      230.51     47.35 o 
   0   1  15      533.93      460.63     78.32 o 
 -13   2  15       64.20      146.49    209.84 o 
 -12   2  15        2.65      117.46    220.40 o 
 -11   2  15       82.44      271.10    157.83 o 
 -10   2  15        0.79      106.28     71.27 o 
  -9   2  15      251.79      638.77    386.69 o 
  -8   2  15       13.96      362.94    201.93 o 
  -7   2  15      130.09      121.59     46.85 o 
  -6   2  15       21.59       18.48     40.91 o 
  -5   2  15       62.64       52.96     31.94 o 
  -4   2  15       35.95       44.97     30.06 o 
  -3   2  15        1.48        9.59     27.81 o 
  -2   2  15       26.79       18.07     28.18 o 
  -1   2  15       19.58       18.73     33.59 o 
   0   2  15       54.76       36.25     32.99 o 
 -13   3  15      178.66      244.16    224.36 o 
 -12   3  15        7.64      221.72    294.31 o 
 -11   3  15      347.12      585.98    325.98 o 
 -10   3  15        0.61      186.09    200.61 o 
  -9   3  15      145.72      648.01    318.07 o 
  -8   3  15      150.05      141.65    178.17 o 
  -7   3  15       48.78      106.60    118.12 o 
  -6   3  15      131.34      114.65     50.00 o 
  -5   3  15        4.54        1.32     38.27 o 
  -4   3  15      204.19      192.70     38.26 o 
  -3   3  15      468.83      423.79     65.66 o 
  -2   3  15       24.47       16.24     30.06 o 
  -1   3  15      462.55      354.27     69.29 o 
 -12   4  15      187.80      516.03    329.94 o 
 -11   4  15        2.83      230.96    183.45 o 
 -10   4  15       63.27      229.64    289.03 o 
  -9   4  15       22.22      230.96    238.88 o 
  -8   4  15        1.70       54.45    156.39 o 
  -7   4  15      240.25      222.88    174.87 o 
  -6   4  15      117.36      150.27    152.43 o 
  -5   4  15       84.88      105.87     52.56 o 
  -4   4  15      294.38      304.87     64.67 o 
  -3   4  15      145.59      157.23     43.44 o 
  -2   4  15        3.29        0.00     26.58 o 
 -10   5  15      148.46      339.18    285.07 o 
  -9   5  15       36.64      290.35    277.15 o 
  -8   5  15       25.53      254.72    196.65 o 
  -7   5  15       59.90      502.83    324.66 o 
  -6   5  15       23.43      122.50    343.14 o 
  -5   5  15      521.16      518.28    476.44 o 
  -4   5  15      108.76       91.90     42.37 o 
 -11   0  16        7.69      426.29    292.99 o 
 -10   0  16      167.48     1041.30    469.84 o 
  -9   0  16      554.33       75.23     65.99 o 
  -6   0  16      639.09      621.61    110.86 o 
  -5   0  16      160.44      207.20     64.67 o 
  -4   0  16       35.77       18.48     44.87 o 
  -3   0  16      277.14      245.48     83.15 o 
 -11   1  16        2.55      267.77    153.13 o 
 -10   1  16        2.64      308.33    179.56 o 
  -9   1  16       22.11      120.51    109.54 o 
  -8   1  16        2.08      108.22    102.94 o 
  -6   1  16      132.65       83.15     50.15 o 
  -5   1  16        4.62        0.00     32.30 o 
  -4   1  16      188.71      228.21     53.53 o 
  -3   1  16       29.50        0.58     34.05 o 
 -11   2  16      221.19      504.47    195.54 o 
 -10   2  16       17.23       88.44    151.11 o 
  -9   2  16       24.43      439.48    312.79 o 
  -8   2  16        0.62      380.09    281.11 o 
  -7   2  16      108.40       98.38     43.04 o 
  -6   2  16       44.64       47.51     44.87 o 
  -5   2  16      206.63      151.77     52.79 o 
  -4   2  16      430.12      380.11     54.44 o 
  -9   3  16        1.42      237.56    184.77 o 
  -8   3  16      279.89      820.90    374.82 o 
  -7   3  16      109.57       92.74    217.10 o 
  -6   3  16      156.27      113.97     49.84 o 
                                                 
